# Supplementary material for: Whole-genome resequencing of Cucurbita pepo morphotypes to discover genomic variants associated with morphology and horticulturally valuable traits
Source: Hortic Res. 2019 Aug 11;6:94. doi: 10.1038/s41438-019-0176-9 (PMC6804688; doi:10.1038/s41438-019-0176-9)
Supplement: Supplementary file 2 — Supplementary Table 1. [file 41438_2019_176_MOESM2_ESM.xls]

## Sheet: Suppl_Table4_unique_genes_HIGHM
Acorn HIGH Cp4.1LG01g05630 Cp4.1LG01 573648 579491 unknown protein, BEST Arabidopsis thaliana protein match is: unknown protein . LENGTH:496
Acorn HIGH Cp4.1LG01g10330 Cp4.1LG01 6690439 6704270 TBC1 domain family member 9
Acorn HIGH Cp4.1LG01g22860 Cp4.1LG01 19939859 19940585 Transcription factor ILI6
Acorn HIGH Cp4.1LG01g24970 Cp4.1LG01 18565319 18568041 Unknown protein
Acorn HIGH Cp4.1LG02g04780 Cp4.1LG02 2143857 2145426 Protein of unknown function, DUF599 LENGTH:239
Acorn HIGH Cp4.1LG03t02820 Cp4.1LG03 13346094 13346165 trnascan-noncoding_Met_CAT
Acorn HIGH Cp4.1LG04g15860 Cp4.1LG04 12361570 12362167 Unknown protein
Acorn HIGH Cp4.1LG06g01550 Cp4.1LG06 873851 879017 THO complex, subunit 5 LENGTH:819
Acorn HIGH Cp4.1LG06g01680 Cp4.1LG06 870837 878051 Protein DCL, chloroplastic
Acorn HIGH Cp4.1LG06g02510 Cp4.1LG06 1326761 1329830 Unknown protein
Acorn HIGH Cp4.1LG06t00180 Cp4.1LG06 1542317 1542390 trnascan-noncoding_Ile_AAT
Acorn HIGH Cp4.1LG08g04110 Cp4.1LG08 1740312 1742789 Proteasome subunit beta type-2-A
Acorn HIGH Cp4.1LG08g06970 Cp4.1LG08 5442647 5446529 phosphatidylinositol- 4-phosphate 5-kinase 5 LENGTH:772
Acorn HIGH Cp4.1LG10g01370 Cp4.1LG10 3229641 3240047 LMBR1-like membrane protein LENGTH:733
Acorn HIGH Cp4.1LG12t00120 Cp4.1LG12 2465615 2465684 trnascan-noncoding_Undet_NNN
Acorn HIGH Cp4.1LG14g01060 Cp4.1LG14 3911448 3913844 annexin 2 LENGTH:317
Acorn HIGH Cp4.1LG15t01270 Cp4.1LG15 4898678 4898739 trnascan-noncoding_Tyr_GTA
Acorn HIGH Cp4.1LG16t01350 Cp4.1LG16 3928326 3928412 trnascan-noncoding_Met_CAT
Acorn HIGH Cp4.1LG18g02830 Cp4.1LG18 4360194 4367515 Uncharacterised conserved protein UCP022280 LENGTH:263
Acorn HIGH Cp4.1LG18g04590 Cp4.1LG18 5590546 5597020 Serine-threonine kinase receptor-associated protein
Acorn HIGH Cp4.1LG19t01200 Cp4.1LG19 2766305 2766382 trnascan-noncoding_Ser_AGA
Acorn MODERATE Cp4.1LG01g00290 Cp4.1LG01 3629234 3632639 Transmembrane amino acid transporter family protein LENGTH:452
Acorn MODERATE Cp4.1LG01g07750 Cp4.1LG01 5263963 5264687 Polyketide cyclase/dehydrase and lipid transport superfamily protein LENGTH:151
Acorn MODERATE Cp4.1LG01g08270 Cp4.1LG01 4941837 4945199 Chlorophyll a-b binding protein 13, chloroplastic
Acorn MODERATE Cp4.1LG01g08860 Cp4.1LG01 4703440 4703889 Unknown protein
Acorn MODERATE Cp4.1LG01g14320 Cp4.1LG01 7659359 7659853 Unknown protein
Acorn MODERATE Cp4.1LG01g14720 Cp4.1LG01 7499637 7504925 RNA-binding family protein with retrovirus zinc finger-like domain isoform 2 [Theobroma cacao] gb|EOY18829.1| RNA-binding family protein with retrovirus zinc finger-like domain isoform 2 [Theobroma cacao]
Acorn MODERATE Cp4.1LG01g15080 Cp4.1LG01 7254304 7260256 annexin 3 LENGTH:321
Acorn MODERATE Cp4.1LG01g15940 Cp4.1LG01 9689958 9697808 G-protein coupled receptors,GTPase activators LENGTH:459
Acorn MODERATE Cp4.1LG01g20550 Cp4.1LG01 17435628 17439537 Two-component response regulator ARR3
Acorn MODERATE Cp4.1LG01g24680 Cp4.1LG01 18855967 18859410 Unknown protein
Acorn MODERATE Cp4.1LG01t00420 Cp4.1LG01 7053820 7053891 trnascan-noncoding_Lys_TTT
Acorn MODERATE Cp4.1LG01t01620 Cp4.1LG01 11339822 11339894 trnascan-noncoding_Ala_TGC
Acorn MODERATE Cp4.1LG01t06190 Cp4.1LG01 20797943 20798016 trnascan-noncoding_Val_CAC
Acorn MODERATE Cp4.1LG02g04500 Cp4.1LG02 2354913 2357138 Pre-mRNA cleavage complex 2 protein Pcf11, putative isoform 2 [Theobroma cacao] gb|EOY26718.1| Pre-mRNA cleavage complex 2 protein Pcf11, putative isoform 2 [Theobroma cacao]
Acorn MODERATE Cp4.1LG02g05580 Cp4.1LG02 1700504 1706182 3-hydroxyisobutyryl-CoA hydrolase-like protein 2, mitochondrial
Acorn MODERATE Cp4.1LG02g10230 Cp4.1LG02 9802221 9805978 Unknown protein
Acorn MODERATE Cp4.1LG02g10490 Cp4.1LG02 9627570 9631326 Flavin-containing monooxygenase FMO GS-OX-like 8
Acorn MODERATE Cp4.1LG02g11320 Cp4.1LG02 10154885 10155789 MAU2 chromatid cohesion factor like [Glycine soja]
Acorn MODERATE Cp4.1LG02g11610 Cp4.1LG02 10475917 10481958 Enolase LENGTH:444
Acorn MODERATE Cp4.1LG02g17320 Cp4.1LG02 14170074 14177624 Dihydrolipoyllysine-residue acetyltransferase component of pyruvate dehydrogenase complex
Acorn MODERATE Cp4.1LG03g00950 Cp4.1LG03 1338675 1339061 Unknown protein
Acorn MODERATE Cp4.1LG03g02210 Cp4.1LG03 639630 640193 RING-H2 finger protein ATL2J, putative [Ricinus communis] gb|EEF34643.1| RING-H2 finger protein ATL2J, putative [Ricinus communis]
Acorn MODERATE Cp4.1LG03g04530 Cp4.1LG03 5488538 5489083 Unknown protein
Acorn MODERATE Cp4.1LG03g05260 Cp4.1LG03 4923819 4926349 60S ribosomal protein L19-2
Acorn MODERATE Cp4.1LG03g05310 Cp4.1LG03 4867371 4870724 U2 small nuclear ribonucleoprotein B LENGTH:232
Acorn MODERATE Cp4.1LG03g05600 Cp4.1LG03 4644171 4651878 methionine aminopeptidase 2B LENGTH:439
Acorn MODERATE Cp4.1LG03g09100 Cp4.1LG03 5635363 5637431 60S ribosomal protein L6-2
Acorn MODERATE Cp4.1LG03g09190 Cp4.1LG03 6047410 6052404 Protein of unknown function (DUF1639) LENGTH:205
Acorn MODERATE Cp4.1LG03g10780 Cp4.1LG03 11555145 11558844 Parafibromin
Acorn MODERATE Cp4.1LG04g00790 Cp4.1LG04 1179846 1183405 EKC/KEOPS complex subunit bud32
Acorn MODERATE Cp4.1LG04g00940 Cp4.1LG04 1024404 1028130 PHD finger family protein / bromo-adjacent homology (BAH) domain-containing protein LENGTH:228
Acorn MODERATE Cp4.1LG04g00980 Cp4.1LG04 1103472 1104961 unknown protein, FUNCTIONS IN: molecular_function unknown, INVOLVED IN: biological_process unknown, LOCATED IN: chloroplast, EXPRESSED IN: 22 plant structures, EXPRESSED DURING: 13 growth stages, Has 30201 Blast hits to 17322 proteins in 780 species: Archae - 12, Bacteria - 1396, Metazoa - 17338, Fungi - 3422, Plants - 5037, Viruses - 0, Ot…
Acorn MODERATE Cp4.1LG04g04340 Cp4.1LG04 6584293 6584754 conserved hypothetical protein [Ricinus communis] gb|EEF48013.1| conserved hypothetical protein [Ricinus communis]
Acorn MODERATE Cp4.1LG04g04620 Cp4.1LG04 6412373 6412822 SAUR-like auxin-responsive protein family LENGTH:135
Acorn MODERATE Cp4.1LG04g05880 Cp4.1LG04 5514476 5517145 Protein of unknown function, DUF642 LENGTH:383
Acorn MODERATE Cp4.1LG04g06430 Cp4.1LG04 5256524 5260302 Unknown protein
Acorn MODERATE Cp4.1LG04g06500 Cp4.1LG04 5139594 5145258 Cysteine proteinases superfamily protein LENGTH:219
Acorn MODERATE Cp4.1LG04g06540 Cp4.1LG04 5137406 5140098 Glyceraldehyde-3-phosphate dehydrogenase 2
Acorn MODERATE Cp4.1LG04g15700 Cp4.1LG04 12292947 12301121 FKBP12-interacting protein of 37 kDa
Acorn MODERATE Cp4.1LG04g15720 Cp4.1LG04 12282015 12287072 ATP-dependent zinc metalloprotease FtsH
Acorn MODERATE Cp4.1LG04g16040 Cp4.1LG04 12518798 12519223 EF hand calcium-binding family protein [Medicago truncatula]
Acorn MODERATE Cp4.1LG05g05350 Cp4.1LG05 3145668 3151995 ATP-dependent RNA helicase ded1
Acorn MODERATE Cp4.1LG05g06860 Cp4.1LG05 4164998 4169627 Ph phosphatase inhibitors [Theobroma cacao]
Acorn MODERATE Cp4.1LG05g08490 Cp4.1LG05 5545097 5548371 Mitochondrial substrate carrier family protein LENGTH:298
Acorn MODERATE Cp4.1LG05g13950 Cp4.1LG05 9768058 9768681 Nuclear transcription factor Y subunit B-3
Acorn MODERATE Cp4.1LG05g14190 Cp4.1LG05 9878908 9882197 Ankyrin repeat and BTB/POZ domain-containing protein 1
Acorn MODERATE Cp4.1LG05t00530 Cp4.1LG05 5295290 5295363 trnascan-noncoding_Thr_CGT
Acorn MODERATE Cp4.1LG05t00740 Cp4.1LG05 5322066 5322139 trnascan-noncoding_Thr_AGT
Acorn MODERATE Cp4.1LG06g01450 Cp4.1LG06 852081 856206 Protein WEAK CHLOROPLAST MOVEMENT UNDER BLUE LIGHT 1
Acorn MODERATE Cp4.1LG06g01510 Cp4.1LG06 816928 819928 26S proteasome regulatory subunit rpn11
Acorn MODERATE Cp4.1LG06g01600 Cp4.1LG06 859725 869933 alpha amylase
Acorn MODERATE Cp4.1LG06g01670 Cp4.1LG06 878895 886484 Trimethylguanosine synthase
Acorn MODERATE Cp4.1LG06g09570 Cp4.1LG06 9047855 9052247 Sphingomyelin synthetase family protein LENGTH:421
Acorn MODERATE Cp4.1LG06t02520 Cp4.1LG06 7951196 7951268 trnascan-noncoding_Phe_GAA
Acorn MODERATE Cp4.1LG07g05260 Cp4.1LG07 3080267 3080527 Unknown protein
Acorn MODERATE Cp4.1LG07g07410 Cp4.1LG07 6462488 6463846 Unknown protein
Acorn MODERATE Cp4.1LG08g01030 Cp4.1LG08 3740431 3743500 Galactose mutarotase-like superfamily protein LENGTH:317
Acorn MODERATE Cp4.1LG08g02610 Cp4.1LG08 2659434 2662947 Werner syndrome-like exonuclease LENGTH:288
Acorn MODERATE Cp4.1LG08g03720 Cp4.1LG08 1891722 1893558 Calcium-binding EF-hand family protein LENGTH:191
Acorn MODERATE Cp4.1LG08t00970 Cp4.1LG08 8657334 8657406 trnascan-noncoding_Lys_TTT
Acorn MODERATE Cp4.1LG09g02100 Cp4.1LG09 1241348 1245746 S-adenosyl-L-methionine-dependent methyltransferases superfamily protein LENGTH:684
Acorn MODERATE Cp4.1LG09g03570 Cp4.1LG09 2176499 2179690 Charged multivesicular body protein 5
Acorn MODERATE Cp4.1LG09g03980 Cp4.1LG09 2530200 2535067 Pectate lyase family protein LENGTH:408
Acorn MODERATE Cp4.1LG09g04150 Cp4.1LG09 2616966 2627888 Dolichyl-diphosphooligosaccharide--protein glycosyltransferase subunit 1B
Acorn MODERATE Cp4.1LG09g09420 Cp4.1LG09 8373342 8373977 Rib L7/L12 isoform 1 [Theobroma cacao]
Acorn MODERATE Cp4.1LG09g09430 Cp4.1LG09 8408103 8409504 Unknown protein
Acorn MODERATE Cp4.1LG09g10470 Cp4.1LG09 9192006 9194167 DNA binding protein, putative [Ricinus communis] gb|EEF52080.1| DNA binding protein, putative [Ricinus communis]
Acorn MODERATE Cp4.1LG09t02190 Cp4.1LG09 4184394 4184462 trnascan-noncoding_Pseudo_CCA
Acorn MODERATE Cp4.1LG10g02760 Cp4.1LG10 2465228 2468036 myb-like transcription factor family protein LENGTH:354
Acorn MODERATE Cp4.1LG10g05570 Cp4.1LG10 819447 829066 DNA polymerase III subunit gamma/tau
Acorn MODERATE Cp4.1LG10g05800 Cp4.1LG10 678298 687608 O-acetyltransferase family protein LENGTH:540
Acorn MODERATE Cp4.1LG10g05920 Cp4.1LG10 655919 660711 NAD(P)-binding Rossmann-fold superfamily protein LENGTH:280
Acorn MODERATE Cp4.1LG10g09740 Cp4.1LG10 4396379 4403707 UPF0001 protein YBL036C
Acorn MODERATE Cp4.1LG10t01550 Cp4.1LG10 9425492 9425573 trnascan-noncoding_Ser_CGA
Acorn MODERATE Cp4.1LG11g03650 Cp4.1LG11 2047885 2054386 mitogen-activated protein kinase 3 LENGTH:370
Acorn MODERATE Cp4.1LG11g03930 Cp4.1LG11 2182571 2183560 Cytochrome P450 superfamily protein LENGTH:513
Acorn MODERATE Cp4.1LG11g05200 Cp4.1LG11 2987681 2992833 NAD-dependent malic enzyme 1 LENGTH:623
Acorn MODERATE Cp4.1LG11g07290 Cp4.1LG11 6021650 6025315 Single-stranded DNA-binding protein WHY1, chloroplastic
Acorn MODERATE Cp4.1LG11g09880 Cp4.1LG11 8387789 8389237 ABI3-interacting protein 3 LENGTH:129
Acorn MODERATE Cp4.1LG11g10170 Cp4.1LG11 8620186 8629158 Ubiquitin-like superfamily protein, putative isoform 7 [Theobroma cacao] gb|EOY31280.1| Ubiquitin-like superfamily protein, putative isoform 7 [Theobroma cacao]
Acorn MODERATE Cp4.1LG11g10230 Cp4.1LG11 8583989 8587392 Transcription factor bHLH66
Acorn MODERATE Cp4.1LG11g10330 Cp4.1LG11 8651145 8653742 Cyclophilin-like peptidyl-prolyl cis-trans isomerase family protein LENGTH:281
Acorn MODERATE Cp4.1LG11g10820 Cp4.1LG11 9057509 9060023 Plant Tudor-like RNA-binding protein LENGTH:393
Acorn MODERATE Cp4.1LG11t01000 Cp4.1LG11 7456184 7456254 trnascan-noncoding_Gly_CCC
Acorn MODERATE Cp4.1LG12g01140 Cp4.1LG12 766169 771453 50S ribosomal protein L14
Acorn MODERATE Cp4.1LG12g02050 Cp4.1LG12 1309047 1314328 Vacuole membrane protein 1
Acorn MODERATE Cp4.1LG12g02080 Cp4.1LG12 1352955 1359773 Cyclin family protein LENGTH:541
Acorn MODERATE Cp4.1LG12g04640 Cp4.1LG12 4369090 4370826 Thylakoid membrane phosphoprotein 14 kDa, chloroplastic [Glycine soja]
Acorn MODERATE Cp4.1LG12g05900 Cp4.1LG12 7916227 7917480 Plant invertase/pectin methylesterase inhibitor superfamily LENGTH:579
Acorn MODERATE Cp4.1LG12g08350 Cp4.1LG12 6422073 6423536 GATA transcription factor 12 LENGTH:331
Acorn MODERATE Cp4.1LG12t01100 Cp4.1LG12 3026443 3026512 trnascan-noncoding_Val_CAC
Acorn MODERATE Cp4.1LG13g01870 Cp4.1LG13 1447129 1451193 Homeobox protein knotted-1-like 7
Acorn MODERATE Cp4.1LG13g02260 Cp4.1LG13 1728382 1731388 Protein NRT1/ PTR FAMILY 6.3
Acorn MODERATE Cp4.1LG13g05720 Cp4.1LG13 5241588 5246766 alpha/beta-Hydrolases superfamily protein LENGTH:434
Acorn MODERATE Cp4.1LG13g07630 Cp4.1LG13 8544181 8544774 Unknown protein
Acorn MODERATE Cp4.1LG14g00400 Cp4.1LG14 4517189 4518833 Unknown protein
Acorn MODERATE Cp4.1LG14g02310 Cp4.1LG14 3145917 3152367 Transcription initiation factor TFIIE, beta subunit LENGTH:286
Acorn MODERATE Cp4.1LG14g05050 Cp4.1LG14 1255423 1260918 Transcription factor DP LENGTH:385
Acorn MODERATE Cp4.1LG14g08300 Cp4.1LG14 6781291 6787758 Replication factor C subunit 2
Acorn MODERATE Cp4.1LG14g08330 Cp4.1LG14 6767269 6770794 Cytochrome P450 superfamily protein LENGTH:479
Acorn MODERATE Cp4.1LG14g08420 Cp4.1LG14 6953825 6954985 Cyclin F-box [Theobroma cacao] gb|EOY07676.1| Cyclin F-box [Theobroma cacao]
Acorn MODERATE Cp4.1LG14g08480 Cp4.1LG14 7016073 7021689 Cell cycle regulated microtubule associated protein LENGTH:509
Acorn MODERATE Cp4.1LG14g10400 Cp4.1LG14 8721098 8722130 Basic-leucine zipper (bZIP) transcription factor family protein LENGTH:285
Acorn MODERATE Cp4.1LG14g10470 Cp4.1LG14 8747902 8756481 DNA-directed RNA polymerase subunit A'
Acorn MODERATE Cp4.1LG15g01080 Cp4.1LG15 878130 880713 Flavin-binding monooxygenase family protein LENGTH:426
Acorn MODERATE Cp4.1LG15g05010 Cp4.1LG15 5908618 5921061 Mitochondrial presequence protease
Acorn MODERATE Cp4.1LG15g06360 Cp4.1LG15 7092568 7097129 glycerol-3-phosphate acyltransferase 9 LENGTH:376
Acorn MODERATE Cp4.1LG15g08060 Cp4.1LG15 8083793 8084482 unknown protein, BEST Arabidopsis thaliana protein match is: unknown protein . LENGTH:202
Acorn MODERATE Cp4.1LG15g08680 Cp4.1LG15 8422614 8428662 Serine/threonine-protein phosphatase 2B catalytic subunit
Acorn MODERATE Cp4.1LG16g02200 Cp4.1LG16 4394900 4395885 Non-symbiotic hemoglobin 1
Acorn MODERATE Cp4.1LG16g03150 Cp4.1LG16 5072915 5073352 expressed protein, putative [Ricinus communis] gb|EEF41134.1| expressed protein, putative [Ricinus communis]
Acorn MODERATE Cp4.1LG16g06920 Cp4.1LG16 7158630 7163440 ubiquitin conjugating enzyme 9 LENGTH:178
Acorn MODERATE Cp4.1LG16g07020 Cp4.1LG16 7288796 7290166 unknown protein, BEST Arabidopsis thaliana protein match is: unknown protein . LENGTH:239
Acorn MODERATE Cp4.1LG17g00280 Cp4.1LG17 432623 446206 CUGBP Elav-like family member 4
Acorn MODERATE Cp4.1LG17g00440 Cp4.1LG17 322553 322855 Unknown protein
Acorn MODERATE Cp4.1LG17g01140 Cp4.1LG17 659671 665084 Protein kinase superfamily protein LENGTH:511
Acorn MODERATE Cp4.1LG17g05340 Cp4.1LG17 4487933 4488838 Protein transport protein SEC13 homolog B
Acorn MODERATE Cp4.1LG18g01210 Cp4.1LG18 2832904 2833698 Late embryogenesis abundant (LEA) hydroxyproline-rich glycoprotein family LENGTH:260
Acorn MODERATE Cp4.1LG18g03250 Cp4.1LG18 4706602 4709868 Cysteine proteinases superfamily protein LENGTH:358
Acorn MODERATE Cp4.1LG18g03650 Cp4.1LG18 5017491 5028369 K+ efflux antiporter 4 LENGTH:592
Acorn MODERATE Cp4.1LG18g03790 Cp4.1LG18 5074502 5076023 1-aminocyclopropane-1-carboxylate synthase 9 LENGTH:470
Acorn MODERATE Cp4.1LG18g04710 Cp4.1LG18 5597500 5604934 ATP-dependent zinc metalloprotease FtsH 2
Acorn MODERATE Cp4.1LG18g06370 Cp4.1LG18 6592578 6595358 unknown protein, Has 51 Blast hits to 51 proteins in 21 species: Archae - 0, Bacteria - 0, Metazoa - 1, Fungi - 2, Plants - 41, Viruses - 0, Other Eukaryotes - 7 (source: NCBI BLink). LENGTH:156
Acorn MODERATE Cp4.1LG18t00850 Cp4.1LG18 1111944 1112014 trnascan-noncoding_Gly_CCC
Acorn MODERATE Cp4.1LG18t00860 Cp4.1LG18 1112418 1112487 trnascan-noncoding_Gly_CCC
Acorn MODERATE Cp4.1LG18t00970 Cp4.1LG18 1115786 1115856 trnascan-noncoding_Gly_CCC
Acorn MODERATE Cp4.1LG18t01670 Cp4.1LG18 2622893 2622966 trnascan-noncoding_Thr_CGT
Acorn MODERATE Cp4.1LG19g01080 Cp4.1LG19 895516 900244 Unknown protein
Acorn MODERATE Cp4.1LG19g01730 Cp4.1LG19 1359848 1366278 RNA-binding KH domain-containing protein LENGTH:286
Acorn MODERATE Cp4.1LG19g06800 Cp4.1LG19 7304125 7305829 Major pollen allergen Ole e 1
Acorn MODERATE Cp4.1LG20g00830 Cp4.1LG20 421373 427808 unknown protein, BEST Arabidopsis thaliana protein match is: unknown protein . LENGTH:1025
Acorn MODERATE Cp4.1LG20g03340 Cp4.1LG20 1817586 1823779 glyceraldehyde-3-phosphate dehydrogenase C2 LENGTH:338
Acorn MODERATE Cp4.1LG20g08860 Cp4.1LG20 7039089 7042359 ascorbate peroxidase 1 LENGTH:250
Cocozelle HIGH Cp4.1LG01g09850 Cp4.1LG01 7082364 7086074 Carbamoyl-phosphate synthase small chain
Cocozelle HIGH Cp4.1LG01t04530 Cp4.1LG01 19408389 19408461 trnascan-noncoding_Lys_CTT
Cocozelle HIGH Cp4.1LG02g00240 Cp4.1LG02 5480733 5488148 amino acid permease 1 LENGTH:485
Cocozelle HIGH Cp4.1LG02g07820 Cp4.1LG02 527833 532056 AP-4 complex subunit mu
Cocozelle HIGH Cp4.1LG03g09150 Cp4.1LG03 5643779 5654259 P-loop containing nucleoside triphosphate hydrolases superfamily protein LENGTH:818
Cocozelle HIGH Cp4.1LG09g02620 Cp4.1LG09 1569910 1573325 Coiled-coil domain-containing protein 130
Cocozelle HIGH Cp4.1LG09t00010 Cp4.1LG09 141683 141753 trnascan-noncoding_Gly_CCC
Cocozelle HIGH Cp4.1LG09t00910 Cp4.1LG09 4432302 4432419 trnascan-noncoding_Lys_TTT
Cocozelle HIGH Cp4.1LG10g01340 Cp4.1LG10 3351368 3352316 Unknown protein
Cocozelle HIGH Cp4.1LG10g05720 Cp4.1LG10 689343 691269 WRKY DNA-binding protein 71 LENGTH:282
Cocozelle HIGH Cp4.1LG10g05820 Cp4.1LG10 673077 676513 Unknown protein
Cocozelle HIGH Cp4.1LG13g06840 Cp4.1LG13 4400254 4413356 Glutamine--tRNA ligase
Cocozelle HIGH Cp4.1LG13t01800 Cp4.1LG13 4397715 4397796 trnascan-noncoding_Ser_TGA
Cocozelle HIGH Cp4.1LG13t01860 Cp4.1LG13 4395640 4395721 trnascan-noncoding_Ser_AGA
Cocozelle HIGH Cp4.1LG14g05420 Cp4.1LG14 1017882 1021527 Unknown protein
Cocozelle HIGH Cp4.1LG17g02080 Cp4.1LG17 1522557 1528153 Unknown protein
Cocozelle HIGH Cp4.1LG17g03820 Cp4.1LG17 2749552 2758900 Uncharacterized conserved protein (DUF2358) LENGTH:241
Cocozelle HIGH Cp4.1LG18t01040 Cp4.1LG18 1177207 1177277 trnascan-noncoding_Glu_CTC
Cocozelle HIGH Cp4.1LG19t01400 Cp4.1LG19 3536228 3536311 trnascan-noncoding_Met_CAT
Cocozelle HIGH Cp4.1LG20g06590 Cp4.1LG20 4185525 4186594 unknown protein, FUNCTIONS IN: molecular_function unknown, INVOLVED IN: photorespiration, LOCATED IN: mitochondrion, mitochondrial membrane, mitochondrial respiratory chain complex I, respiratory chain complex I, membrane, EXPRESSED IN: 25 plant structures, EXPRESSED DURING: 15 growth stages, Has 30201 Blast hits to 17322 proteins in 780 sp…
Cocozelle HIGH Cp4.1LG20g06600 Cp4.1LG20 4190010 4194009 RNA-binding protein 1 LENGTH:360
Cocozelle MODERATE Cp4.1LG01g02510 Cp4.1LG01 2389970 2392611 Protein of unknown function (DUF620) LENGTH:485
Cocozelle MODERATE Cp4.1LG01g05220 Cp4.1LG01 841968 846386 Adenylosuccinate lyase
Cocozelle MODERATE Cp4.1LG01g07370 Cp4.1LG01 5591698 5594772 aspartate semialdehyde dehydrogenase, putative [Ricinus communis] gb|EEF29185.1| aspartate semialdehyde dehydrogenase, putative [Ricinus communis]
Cocozelle MODERATE Cp4.1LG01g08820 Cp4.1LG01 4661723 4667135 SNARE associated family protein [Medicago truncatula]
Cocozelle MODERATE Cp4.1LG01g09730 Cp4.1LG01 7091511 7093877 Unknown protein
Cocozelle MODERATE Cp4.1LG01g10200 Cp4.1LG01 6835037 6841508 E3 ubiquitin ligase BIG BROTHER-related
Cocozelle MODERATE Cp4.1LG01g11590 Cp4.1LG01 5949329 5952268 Transmembrane amino acid transporter family protein LENGTH:435
Cocozelle MODERATE Cp4.1LG01g12370 Cp4.1LG01 8822705 8824480 NAC domain protein,
Cocozelle MODERATE Cp4.1LG01g18340 Cp4.1LG01 15607781 15610835 UBX domain-containing protein 6
Cocozelle MODERATE Cp4.1LG01g24550 Cp4.1LG01 18963791 18977640 ABC transporter family protein LENGTH:1109
Cocozelle MODERATE Cp4.1LG01g24570 Cp4.1LG01 18946606 18950012 zinc finger family protein [Populus trichocarpa] gb|EEF02556.2| zinc finger family protein [Populus trichocarpa]
Cocozelle MODERATE Cp4.1LG01g24640 Cp4.1LG01 18893721 18904574 ATP binding microtubule motor family protein LENGTH:469
Cocozelle MODERATE Cp4.1LG02g02650 Cp4.1LG02 3706838 3707419 Unknown protein
Cocozelle MODERATE Cp4.1LG02g07460 Cp4.1LG02 580265 583755 Mannan endo-1,4-beta-mannosidase 7
Cocozelle MODERATE Cp4.1LG02g07470 Cp4.1LG02 598853 600033 DNA-directed RNA polymerase subunit beta'' [Gossypium arboreum]
Cocozelle MODERATE Cp4.1LG02g07540 Cp4.1LG02 607335 608633 Unknown protein
Cocozelle MODERATE Cp4.1LG02g07560 Cp4.1LG02 576461 581567 Glucose-1-phosphate adenylyltransferase family protein LENGTH:523
Cocozelle MODERATE Cp4.1LG02g07570 Cp4.1LG02 543713 547729 Bifunctional nuclease 2
Cocozelle MODERATE Cp4.1LG02g07630 Cp4.1LG02 628788 632653 Leucine-rich repeat receptor-like protein kinase family protein LENGTH:1045
Cocozelle MODERATE Cp4.1LG02g07910 Cp4.1LG02 419121 421570 DNA-directed RNA polymerases LENGTH:196
Cocozelle MODERATE Cp4.1LG02g07980 Cp4.1LG02 436163 438442 conserved hypothetical protein [Ricinus communis] gb|EEF45046.1| conserved hypothetical protein [Ricinus communis]
Cocozelle MODERATE Cp4.1LG02g08060 Cp4.1LG02 432422 436090 TLD-domain containing nucleolar protein LENGTH:542
Cocozelle MODERATE Cp4.1LG02g10420 Cp4.1LG02 9619995 9623419 plant calmodulin-binding-like protein [Medicago truncatula]
Cocozelle MODERATE Cp4.1LG02t02060 Cp4.1LG02 13098021 13098093 trnascan-noncoding_Ala_TGC
Cocozelle MODERATE Cp4.1LG03g00130 Cp4.1LG03 1753684 1756618 Bifunctional arginine demethylase and lysyl-hydroxylase JMJD6
Cocozelle MODERATE Cp4.1LG03g00450 Cp4.1LG03 1637572 1658785 Tetratricopeptide repeat (TPR)-like superfamily protein isoform 1 [Theobroma cacao] gb|EOY08500.1| Tetratricopeptide repeat (TPR)-like superfamily protein isoform 1 [Theobroma cacao]
Cocozelle MODERATE Cp4.1LG03g00680 Cp4.1LG03 1405833 1408212 Nucleic acid-binding, OB-fold-like protein LENGTH:106
Cocozelle MODERATE Cp4.1LG03g10100 Cp4.1LG03 11812109 11813716 Serine/threonine-protein kinase 4 homolog A
Cocozelle MODERATE Cp4.1LG04g00650 Cp4.1LG04 1514294 1514524 Unknown protein
Cocozelle MODERATE Cp4.1LG04g15500 Cp4.1LG04 12070214 12074917 Putative thiol-disulphide oxidoreductase DCC LENGTH:214
Cocozelle MODERATE Cp4.1LG04g16050 Cp4.1LG04 12534635 12540105 SNF1-related protein kinase regulatory subunit gamma 1 LENGTH:424
Cocozelle MODERATE Cp4.1LG05g03880 Cp4.1LG05 1719551 1721440 MATE efflux family protein LENGTH:502
Cocozelle MODERATE Cp4.1LG05g07890 Cp4.1LG05 4913947 4915754 Bidirectional sugar transporter SWEET4
Cocozelle MODERATE Cp4.1LG05g11170 Cp4.1LG05 7560940 7562594 P-loop containing nucleoside triphosphate hydrolases superfamily protein LENGTH:342
Cocozelle MODERATE Cp4.1LG06g00370 Cp4.1LG06 246108 247322 LYR family of Fe/S cluster biogenesis protein LENGTH:80
Cocozelle MODERATE Cp4.1LG06g06950 Cp4.1LG06 4327532 4328302 E3 ubiquitin-protein ligase RMA3
Cocozelle MODERATE Cp4.1LG06g07030 Cp4.1LG06 4362040 4364351 Protochlorophyllide reductase, chloroplastic
Cocozelle MODERATE Cp4.1LG06g09060 Cp4.1LG06 4663053 4666113 Thioredoxin-like protein CXXS1
Cocozelle MODERATE Cp4.1LG06t01200 Cp4.1LG06 6951221 6951293 trnascan-noncoding_Ala_CGC
Cocozelle MODERATE Cp4.1LG07g11230 Cp4.1LG07 9768813 9780045 TOPLESS-related 1 LENGTH:1120
Cocozelle MODERATE Cp4.1LG07g11510 Cp4.1LG07 9750714 9755576 Glucan endo-1,3-beta-glucosidase 14
Cocozelle MODERATE Cp4.1LG07g11550 Cp4.1LG07 9739154 9746504 Unknown protein
Cocozelle MODERATE Cp4.1LG07t02040 Cp4.1LG07 8145432 8145506 trnascan-noncoding_Pseudo_CAT
Cocozelle MODERATE Cp4.1LG08g09450 Cp4.1LG08 7448536 7454180 E3 ubiquitin-protein ligase RHF2A
Cocozelle MODERATE Cp4.1LG09g02660 Cp4.1LG09 1497415 1499376 receptor-like protein kinase 1 LENGTH:540
Cocozelle MODERATE Cp4.1LG09g06620 Cp4.1LG09 5434401 5435119 copper binding protein 2 [Gossypium hirsutum]
Cocozelle MODERATE Cp4.1LG09g11430 Cp4.1LG09 9762702 9763004 Unknown protein
Cocozelle MODERATE Cp4.1LG10g01840 Cp4.1LG10 3006200 3010144 unknown protein, BEST Arabidopsis thaliana protein match is: unknown protein . LENGTH:734
Cocozelle MODERATE Cp4.1LG10g05510 Cp4.1LG10 780581 780979 Unknown protein
Cocozelle MODERATE Cp4.1LG10g05550 Cp4.1LG10 808572 810236 Aquaporin Z
Cocozelle MODERATE Cp4.1LG10g05560 Cp4.1LG10 773548 777309 Transcription factor GTE12
Cocozelle MODERATE Cp4.1LG10g11240 Cp4.1LG10 7716021 7718299 Unknown protein
Cocozelle MODERATE Cp4.1LG10t01330 Cp4.1LG10 8682911 8682988 trnascan-noncoding_Ala_AGC
Cocozelle MODERATE Cp4.1LG10t01510 Cp4.1LG10 9431931 9432014 trnascan-noncoding_Ser_TGA
Cocozelle MODERATE Cp4.1LG11g01040 Cp4.1LG11 526743 529345 Protein phosphatase 2C family protein LENGTH:393
Cocozelle MODERATE Cp4.1LG11g06360 Cp4.1LG11 4123384 4125702 vernalization5/VIN3-like LENGTH:714
Cocozelle MODERATE Cp4.1LG11g06410 Cp4.1LG11 4132316 4132864 Unknown protein
Cocozelle MODERATE Cp4.1LG11g06450 Cp4.1LG11 4550689 4574335 N-terminal kinase-like protein
Cocozelle MODERATE Cp4.1LG11g08230 Cp4.1LG11 6721206 6728262 S-adenosylmethionine decarboxylase proenzyme
Cocozelle MODERATE Cp4.1LG11g09250 Cp4.1LG11 7695240 7705943 Protein of unknown function, transmembrane-40 LENGTH:300
Cocozelle MODERATE Cp4.1LG12g04600 Cp4.1LG12 4320596 4324788 BEST Arabidopsis thaliana protein match is: reduced male fertility . LENGTH:355
Cocozelle MODERATE Cp4.1LG13g04910 Cp4.1LG13 5753717 5758473 unknown protein, LOCATED IN: chloroplast, EXPRESSED IN: 24 plant structures, EXPRESSED DURING: 14 growth stages, BEST Arabidopsis thaliana protein match is: unknown protein . LENGTH:581
Cocozelle MODERATE Cp4.1LG13g06780 Cp4.1LG13 4430977 4431984 Adenylate isopentenyltransferase
Cocozelle MODERATE Cp4.1LG13g06820 Cp4.1LG13 4387505 4391856 Mannose-6-phosphate isomerase 2
Cocozelle MODERATE Cp4.1LG13t01690 Cp4.1LG13 5976032 5976103 trnascan-noncoding_Pro_TGG
Cocozelle MODERATE Cp4.1LG13t01760 Cp4.1LG13 4399434 4399515 trnascan-noncoding_Ser_AGA
Cocozelle MODERATE Cp4.1LG13t01830 Cp4.1LG13 4396539 4396620 trnascan-noncoding_Pseudo_AGA
Cocozelle MODERATE Cp4.1LG13t01850 Cp4.1LG13 4396055 4396137 trnascan-noncoding_Ser_AGA
Cocozelle MODERATE Cp4.1LG14g00180 Cp4.1LG14 4602691 4607340 Cytochrome c-type biogenesis ccda-like chloroplastic protein 2
Cocozelle MODERATE Cp4.1LG14g00320 Cp4.1LG14 4534482 4542253 Peptidyl-prolyl cis-trans isomerase, chloroplastic
Cocozelle MODERATE Cp4.1LG14g01050 Cp4.1LG14 3947884 3952664 Phosphoenolpyruvate carboxykinase [ATP]
Cocozelle MODERATE Cp4.1LG14g01770 Cp4.1LG14 3442519 3443286 RTE1-homolog LENGTH:231
Cocozelle MODERATE Cp4.1LG14g03030 Cp4.1LG14 2568335 2572656 Unknown protein
Cocozelle MODERATE Cp4.1LG14g03140 Cp4.1LG14 2534282 2543596 Topoisomerase II-associated protein PAT1 LENGTH:782
Cocozelle MODERATE Cp4.1LG14g03160 Cp4.1LG14 2532764 2537334 Unknown protein
Cocozelle MODERATE Cp4.1LG14g07070 Cp4.1LG14 48854 51175 Major facilitator superfamily protein LENGTH:459
Cocozelle MODERATE Cp4.1LG16g08650 Cp4.1LG16 8251757 8258343 Saccharopine dehydrogenase LENGTH:428
Cocozelle MODERATE Cp4.1LG16g08700 Cp4.1LG16 8244741 8249268 hexokinase-like 1 LENGTH:498
Cocozelle MODERATE Cp4.1LG16g08750 Cp4.1LG16 8298473 8304360 Nuclear transcription factor Y subunit A-1
Cocozelle MODERATE Cp4.1LG17g03770 Cp4.1LG17 2723216 2725631 Reticulon family protein LENGTH:255
Cocozelle MODERATE Cp4.1LG17g03890 Cp4.1LG17 2884092 2886044 PLATZ transcription factor family protein LENGTH:245
Cocozelle MODERATE Cp4.1LG17g05410 Cp4.1LG17 4507806 4508105 Unknown protein
Cocozelle MODERATE Cp4.1LG18t01050 Cp4.1LG18 1177380 1177450 trnascan-noncoding_Glu_CTC
Cocozelle MODERATE Cp4.1LG18t01060 Cp4.1LG18 1178594 1178664 trnascan-noncoding_Gly_CCC
Cocozelle MODERATE Cp4.1LG19g00650 Cp4.1LG19 488874 492024 uv-b-insensitive 4 LENGTH:259
Cocozelle MODERATE Cp4.1LG19g01640 Cp4.1LG19 1294424 1302652 Leucine-rich repeat protein kinase family protein LENGTH:640
Cocozelle MODERATE Cp4.1LG19g04130 Cp4.1LG19 3531726 3534471 adenylate kinase family protein LENGTH:588
Cocozelle MODERATE Cp4.1LG19g04210 Cp4.1LG19 3557101 3560305 Interactor of constitutive active ROPs 3
Cocozelle MODERATE Cp4.1LG19g06220 Cp4.1LG19 7525682 7528673 Transcriptional coactivator/pterin dehydratase LENGTH:187
Cocozelle MODERATE Cp4.1LG19g07080 Cp4.1LG19 7185897 7186700 Unknown protein
Cocozelle MODERATE Cp4.1LG19g07110 Cp4.1LG19 7088390 7090003 Heat stress transcription factor B-2a
Cocozelle MODERATE Cp4.1LG19g10850 Cp4.1LG19 5321043 5324093 Acyl-CoA N-acyltransferases (NAT) superfamily protein LENGTH:413
Cocozelle MODERATE Cp4.1LG19g11010 Cp4.1LG19 5181481 5183633 CYCLIN D3,2 LENGTH:367
Cocozelle MODERATE Cp4.1LG19g11190 Cp4.1LG19 5078791 5079984 unknown protein, BEST Arabidopsis thaliana protein match is: unknown protein . LENGTH:394
Cocozelle MODERATE Cp4.1LG19g11220 Cp4.1LG19 5093380 5094444 Protein kinase superfamily protein LENGTH:883
Cocozelle MODERATE Cp4.1LG19g11260 Cp4.1LG19 5084124 5086099 Remorin family protein LENGTH:555
Cocozelle MODERATE Cp4.1LG19g11540 Cp4.1LG19 4924533 4932348 AP2/B3-like transcriptional factor family protein LENGTH:334
Cocozelle MODERATE Cp4.1LG19g11850 Cp4.1LG19 4712113 4715685 receptor-like kinase 902 LENGTH:647
Cocozelle MODERATE Cp4.1LG19t01390 Cp4.1LG19 3536402 3536485 trnascan-noncoding_Met_CAT
Cocozelle MODERATE Cp4.1LG19t01540 Cp4.1LG19 7068117 7068189 trnascan-noncoding_Val_TAC
Cocozelle MODERATE Cp4.1LG20g00500 Cp4.1LG20 200926 201282 Unknown protein
Cocozelle MODERATE Cp4.1LG20g01200 Cp4.1LG20 622024 636858 stomatal cytokinesis defective / SCD1 protein (SCD1) LENGTH:1187
Cocozelle MODERATE Cp4.1LG20g01670 Cp4.1LG20 922913 926654 Dihydropyrimidine dehydrogenase [NADP(+)]
Cocozelle MODERATE Cp4.1LG20g01960 Cp4.1LG20 1128992 1132681 protein kinase 2B LENGTH:426
Cocozelle MODERATE Cp4.1LG20t00340 Cp4.1LG20 2975863 2975942 trnascan-noncoding_Leu_TAG
Crookneck HIGH Cp4.1LG01g02070 Cp4.1LG01 2690097 2691220 6-phosphogluconate dehydrogenase family protein LENGTH:318
Crookneck HIGH Cp4.1LG01g02100 Cp4.1LG01 2620215 2623172 Late embryogenesis abundant (LEA) hydroxyproline-rich glycoprotein family LENGTH:231
Crookneck HIGH Cp4.1LG01g16460 Cp4.1LG01 9951685 9955622 60S ribosomal protein L5
Crookneck HIGH Cp4.1LG01t00700 Cp4.1LG01 8477888 8477961 trnascan-noncoding_Val_TAC
Crookneck HIGH Cp4.1LG04t00410 Cp4.1LG04 7290618 7290699 trnascan-noncoding_Ser_CGA
Crookneck HIGH Cp4.1LG05g07150 Cp4.1LG05 4346644 4349770 Unknown protein
Crookneck HIGH Cp4.1LG05t00930 Cp4.1LG05 6549491 6549561 trnascan-noncoding_Ser_GCT
Crookneck HIGH Cp4.1LG06t02390 Cp4.1LG06 8225726 8225798 trnascan-noncoding_Arg_TCT
Crookneck HIGH Cp4.1LG08g12510 Cp4.1LG08 9025097 9029897 NAD(P)-linked oxidoreductase superfamily protein LENGTH:349
Crookneck HIGH Cp4.1LG09t04140 Cp4.1LG09 7401031 7401104 trnascan-noncoding_Thr_CGT
Crookneck HIGH Cp4.1LG10g07780 Cp4.1LG10 5486102 5490781 Protein of unknown function, DUF538 LENGTH:170
Crookneck HIGH Cp4.1LG10g07800 Cp4.1LG10 5437841 5438134 Carrot ABA-induced in somatic embryos 3
Crookneck HIGH Cp4.1LG10g08040 Cp4.1LG10 5286287 5286658 Unknown protein
Crookneck HIGH Cp4.1LG10t00420 Cp4.1LG10 5375712 5375785 trnascan-noncoding_Lys_CTT
Crookneck HIGH Cp4.1LG10t00730 Cp4.1LG10 5368539 5368611 trnascan-noncoding_Lys_TTT
Crookneck HIGH Cp4.1LG12g05880 Cp4.1LG12 7883999 7887646 Syntaxin-42
Crookneck HIGH Cp4.1LG13g00690 Cp4.1LG13 628094 633068 DnaJ-like cysteine-rich domain-containing protein [Cucumis melo]
Crookneck HIGH Cp4.1LG13g00710 Cp4.1LG13 619123 621082 60S ribosomal protein L13-1
Crookneck HIGH Cp4.1LG13g09520 Cp4.1LG13 7476202 7476664 Unknown protein
Crookneck HIGH Cp4.1LG15g01810 Cp4.1LG15 1440334 1440989 Transcription factor-like protein [Theobroma cacao] gb|EOY19511.1| Transcription factor-like protein [Theobroma cacao]
Crookneck HIGH Cp4.1LG15g02390 Cp4.1LG15 2099907 2110937 Unknown protein
Crookneck HIGH Cp4.1LG15g03000 Cp4.1LG15 3786033 3786764 Unknown protein
Crookneck HIGH Cp4.1LG18g01040 Cp4.1LG18 2525121 2529474 unknown protein, FUNCTIONS IN: molecular_function unknown, INVOLVED IN: biological_process unknown, LOCATED IN: chloroplast thylakoid membrane, chloroplast, EXPRESSED IN: 23 plant structures, EXPRESSED DURING: 13 growth stages, Has 1807 Blast hits to 1807 proteins in 277 species: Archae - 0, Bacteria - 0, Metazoa - 736, Fungi - 347, Plants …
Crookneck HIGH Cp4.1LG19t00920 Cp4.1LG19 2681656 2681737 trnascan-noncoding_Ser_AGA
Crookneck HIGH Cp4.1LG20g02440 Cp4.1LG20 1372232 1372915 Unknown protein
Crookneck HIGH Cp4.1LG20t00790 Cp4.1LG20 6165412 6165485 trnascan-noncoding_Pseudo_ACG
Crookneck MODERATE Cp4.1LG01g02030 Cp4.1LG01 2684386 2689712 Transmembrane emp24 domain-containing protein 10
Crookneck MODERATE Cp4.1LG01g06100 Cp4.1LG01 309502 316336 ENTH/ANTH/VHS superfamily protein LENGTH:571
Crookneck MODERATE Cp4.1LG01g15710 Cp4.1LG01 9404923 9405342 RING/U-box superfamily protein LENGTH:133
Crookneck MODERATE Cp4.1LG01g18000 Cp4.1LG01 15375479 15376378 Adenylate isopentenyltransferase
Crookneck MODERATE Cp4.1LG01g18690 Cp4.1LG01 16074972 16080028 Protein NRT1/ PTR FAMILY 8.3
Crookneck MODERATE Cp4.1LG01g18800 Cp4.1LG01 16198455 16198922 Unknown protein
Crookneck MODERATE Cp4.1LG01g18950 Cp4.1LG01 16197687 16201096 Unknown protein
Crookneck MODERATE Cp4.1LG01g20610 Cp4.1LG01 17441057 17445617 Protein disulfide-isomerase
Crookneck MODERATE Cp4.1LG01g22830 Cp4.1LG01 20053602 20056905 Transmembrane emp24 domain-containing protein p24delta9
Crookneck MODERATE Cp4.1LG02g04000 Cp4.1LG02 2662202 2664990 Homeobox protein knotted-1-like 3
Crookneck MODERATE Cp4.1LG02g08180 Cp4.1LG02 298313 300152 Lactoylglutathione lyase / glyoxalase I family protein [Theobroma cacao] gb|EOX93760.1| Lactoylglutathione lyase / glyoxalase I family protein [Theobroma cacao]
Crookneck MODERATE Cp4.1LG02g13810 Cp4.1LG02 12279529 12284114 FUNCTIONS IN: molecular_function unknown, INVOLVED IN: biological_process unknown, LOCATED IN: cellular_component unknown, EXPRESSED IN: 22 plant structures, EXPRESSED DURING: 13 growth stages,
Crookneck MODERATE Cp4.1LG02g14680 Cp4.1LG02 13927517 13927711 Unknown protein
Crookneck MODERATE Cp4.1LG02g16800 Cp4.1LG02 12589944 12590396 Unknown protein
Crookneck MODERATE Cp4.1LG03g00510 Cp4.1LG03 1539755 1542934 Cytokinin riboside 5'-monophosphate phosphoribohydrolase
Crookneck MODERATE Cp4.1LG03g05300 Cp4.1LG03 4822245 4826396 NADH-ubiquinone oxidoreductase-related LENGTH:83
Crookneck MODERATE Cp4.1LG03g06690 Cp4.1LG03 3792185 3794838 Cation/H(+) antiporter 15
Crookneck MODERATE Cp4.1LG03g06980 Cp4.1LG03 3789407 3790360 Transcription factor TCP20 -like protein [G [Gossypium arboreum]
Crookneck MODERATE Cp4.1LG03g11330 Cp4.1LG03 11131352 11136446 Serine/threonine-protein kinase PBS1
Crookneck MODERATE Cp4.1LG03g11370 Cp4.1LG03 11012904 11014271 xyloglucan xylosyltransferase 5 LENGTH:457
Crookneck MODERATE Cp4.1LG03g14940 Cp4.1LG03 8358427 8361518 40s ribosomal protein SA LENGTH:298
Crookneck MODERATE Cp4.1LG03g16240 Cp4.1LG03 13316870 13319291 Protein kinase family protein LENGTH:717
Crookneck MODERATE Cp4.1LG03g16950 Cp4.1LG03 12926741 12929765 MADS-box transcription factor 50
Crookneck MODERATE Cp4.1LG03t00390 Cp4.1LG03 4901920 4902002 trnascan-noncoding_Leu_TAA
Crookneck MODERATE Cp4.1LG04g02150 Cp4.1LG04 2513629 2515087 translationally controlled tumor protein LENGTH:168
Crookneck MODERATE Cp4.1LG04g03380 Cp4.1LG04 7262932 7263408 Unknown protein
Crookneck MODERATE Cp4.1LG04g03440 Cp4.1LG04 7265166 7272639 basic helix-loop-helix (bHLH) DNA-binding superfamily protein LENGTH:252
Crookneck MODERATE Cp4.1LG04g03470 Cp4.1LG04 7268784 7269995 DNA-binding storekeeper protein-related transcriptional regulator LENGTH:376
Crookneck MODERATE Cp4.1LG04g03510 Cp4.1LG04 7264649 7267387 beta-amylase 6 LENGTH:577
Crookneck MODERATE Cp4.1LG04g05620 Cp4.1LG04 5676333 5679273 Succinate dehydrogenase [ubiquinone] iron-sulfur subunit 2, mitochondrial
Crookneck MODERATE Cp4.1LG04g13570 Cp4.1LG04 10985409 10986620 RING/U-box superfamily protein LENGTH:353
Crookneck MODERATE Cp4.1LG04g14470 Cp4.1LG04 11570360 11574485 Protein COBRA
Crookneck MODERATE Cp4.1LG04t00380 Cp4.1LG04 7482743 7482816 trnascan-noncoding_Arg_ACG
Crookneck MODERATE Cp4.1LG05g02830 Cp4.1LG05 2170476 2172332 UDP-Glycosyltransferase superfamily protein LENGTH:490
Crookneck MODERATE Cp4.1LG05g03230 Cp4.1LG05 1953671 1956838 RING/U-box superfamily protein LENGTH:212
Crookneck MODERATE Cp4.1LG05t00120 Cp4.1LG05 2243533 2243605 trnascan-noncoding_Val_TAC
Crookneck MODERATE Cp4.1LG06g08650 Cp4.1LG06 5040377 5048029 Glycerophosphodiester phosphodiesterase GDPDL4
Crookneck MODERATE Cp4.1LG07t00440 Cp4.1LG07 5211618 5211700 trnascan-noncoding_Leu_TAA
Crookneck MODERATE Cp4.1LG08g01590 Cp4.1LG08 3314858 3317759 S-adenosyl-L-methionine-dependent methyltransferases superfamily protein LENGTH:631
Crookneck MODERATE Cp4.1LG08g05520 Cp4.1LG08 810408 813761 Unknown protein
Crookneck MODERATE Cp4.1LG08g10740 Cp4.1LG08 8177316 8180297 Splicing factor 3A subunit 2
Crookneck MODERATE Cp4.1LG09g04970 Cp4.1LG09 3353628 3356703 receptor kinase 2 LENGTH:847
Crookneck MODERATE Cp4.1LG09g05010 Cp4.1LG09 3348615 3349226 Protein of unknown function (DUF1645) LENGTH:272
Crookneck MODERATE Cp4.1LG09g11220 Cp4.1LG09 9611922 9616118 FKBP-type peptidyl-prolyl cis-trans isomerase 5 isoform 1 [Theobroma cacao] gb|EOY21283.1| FKBP-type peptidyl-prolyl cis-trans isomerase 5 isoform 1 [Theobroma cacao]
Crookneck MODERATE Cp4.1LG10g07050 Cp4.1LG10 6063537 6066155 ARM repeat superfamily protein LENGTH:560
Crookneck MODERATE Cp4.1LG10g07720 Cp4.1LG10 5509681 5512303 Dehydration-responsive element-binding protein 2A
Crookneck MODERATE Cp4.1LG10g07740 Cp4.1LG10 5452174 5452740 Transcription factor bHLH140
Crookneck MODERATE Cp4.1LG10g07770 Cp4.1LG10 5463523 5465198 Homeodomain-like superfamily protein LENGTH:410
Crookneck MODERATE Cp4.1LG10g07810 Cp4.1LG10 5494481 5495098 Abscisic acid receptor PYR1
Crookneck MODERATE Cp4.1LG10g07820 Cp4.1LG10 5477719 5482358 Unknown protein
Crookneck MODERATE Cp4.1LG10g07830 Cp4.1LG10 5487159 5488454 Mitochondrial substrate carrier family protein LENGTH:326
Crookneck MODERATE Cp4.1LG10g07870 Cp4.1LG10 5505476 5512303 MATE efflux family protein LENGTH:521
Crookneck MODERATE Cp4.1LG10g07890 Cp4.1LG10 5428362 5433636 Chlorophyll synthase, chloroplastic
Crookneck MODERATE Cp4.1LG10g07940 Cp4.1LG10 5403241 5405645 Trihelix transcription factor GT-3a
Crookneck MODERATE Cp4.1LG10g07990 Cp4.1LG10 5260506 5261757 unknown protein, FUNCTIONS IN: molecular_function unknown, INVOLVED IN: biological_process unknown, LOCATED IN: chloroplast thylakoid membrane, chloroplast, EXPRESSED IN: 21 plant structures, EXPRESSED DURING: 13 growth stages, Has 120 Blast hits to 120 proteins in 47 species: Archae - 4, Bacteria - 10, Metazoa - 33, Fungi - 2, Plants -…
Crookneck MODERATE Cp4.1LG10g08010 Cp4.1LG10 5324873 5328436 Auxin transporter-like protein 4
Crookneck MODERATE Cp4.1LG10g08020 Cp4.1LG10 5290930 5296672 Protein kinase superfamily protein LENGTH:409
Crookneck MODERATE Cp4.1LG10g08030 Cp4.1LG10 5281335 5282735 HXXXD-type acyl-transferase family protein LENGTH:475
Crookneck MODERATE Cp4.1LG10g08050 Cp4.1LG10 5270811 5273116 Duplicated homeodomain-like superfamily protein LENGTH:298
Crookneck MODERATE Cp4.1LG10g08100 Cp4.1LG10 5314643 5320571 RNA polymerase II C-terminal domain phosphatase-like 2
Crookneck MODERATE Cp4.1LG10g08800 Cp4.1LG10 4841931 4843247 Lung seven transmembrane receptor family protein LENGTH:439
Crookneck MODERATE Cp4.1LG10t00870 Cp4.1LG10 4060779 4060860 trnascan-noncoding_Ser_GCT
Crookneck MODERATE Cp4.1LG11g04920 Cp4.1LG11 2856949 2858295 Octicosapeptide/Phox/Bem1p family protein LENGTH:513
Crookneck MODERATE Cp4.1LG11g07130 Cp4.1LG11 5215137 5215613 Photosynthetic NDH subunit of lumenal location 2, chloroplastic
Crookneck MODERATE Cp4.1LG12g00830 Cp4.1LG12 569324 572001 cytochrome B5 isoform B LENGTH:134
Crookneck MODERATE Cp4.1LG12g00910 Cp4.1LG12 574549 577271 Cyclin-dependent kinase inhibitor family protein LENGTH:289
Crookneck MODERATE Cp4.1LG12g09470 Cp4.1LG12 5670271 5672634 subtilisin-like serine protease 2 LENGTH:764
Crookneck MODERATE Cp4.1LG12g09760 Cp4.1LG12 5476522 5481298 Pyridoxamine 5'-phosphate oxidase family protein LENGTH:392
Crookneck MODERATE Cp4.1LG12g10100 Cp4.1LG12 9683025 9684893 cytochrome P450, family 81, subfamily F, polypeptide 3 LENGTH:501
Crookneck MODERATE Cp4.1LG12g10430 Cp4.1LG12 9407131 9409325 DNA-directed RNA polymerases I, II, and III subunit RPABC1
Crookneck MODERATE Cp4.1LG13g00100 Cp4.1LG13 101159 103779 Unknown protein
Crookneck MODERATE Cp4.1LG13g00120 Cp4.1LG13 107119 122095 Syntaxin-binding protein 1
Crookneck MODERATE Cp4.1LG13g00140 Cp4.1LG13 129147 137741 Histone-lysine N-methyltransferase 2D
Crookneck MODERATE Cp4.1LG13g00150 Cp4.1LG13 122702 128017 methylenetetrahydrofolate reductase 2 LENGTH:594
Crookneck MODERATE Cp4.1LG13g00180 Cp4.1LG13 95491 100980 Cysteine protease 1
Crookneck MODERATE Cp4.1LG13g00290 Cp4.1LG13 215796 218549 ABC transporter G family member 21
Crookneck MODERATE Cp4.1LG13g00300 Cp4.1LG13 190903 191292 basic leucine-zipper 58 LENGTH:196
Crookneck MODERATE Cp4.1LG13g00330 Cp4.1LG13 193934 198890 conserved hypothetical protein [Ricinus communis] gb|EEF47637.1| conserved hypothetical protein [Ricinus communis]
Crookneck MODERATE Cp4.1LG13g00340 Cp4.1LG13 224104 235477 phosphoenolpyruvate carboxylase 4 LENGTH:1032
Crookneck MODERATE Cp4.1LG13g00700 Cp4.1LG13 612992 618182 Mitochondrial import inner membrane translocase subunit Tim17/Tim22/Tim23 family protein LENGTH:531
Crookneck MODERATE Cp4.1LG13g00810 Cp4.1LG13 633753 636762 conserved hypothetical protein [Ricinus communis] gb|EEF51635.1| conserved hypothetical protein [Ricinus communis]
Crookneck MODERATE Cp4.1LG13g00950 Cp4.1LG13 643714 646088 Unknown protein
Crookneck MODERATE Cp4.1LG13g06400 Cp4.1LG13 4784410 4788463 Unknown protein
Crookneck MODERATE Cp4.1LG13g07600 Cp4.1LG13 8459505 8463984 methyl esterase 17 LENGTH:276
Crookneck MODERATE Cp4.1LG13g10620 Cp4.1LG13 6802219 6804780 Duplicated homeodomain-like superfamily protein LENGTH:215
Crookneck MODERATE Cp4.1LG13t02120 Cp4.1LG13 8846175 8846248 trnascan-noncoding_Val_CAC
Crookneck MODERATE Cp4.1LG14g00720 Cp4.1LG14 4189567 4192103 SNARE associated Golgi protein family LENGTH:320
Crookneck MODERATE Cp4.1LG14g03210 Cp4.1LG14 2415706 2417109 Protein kinase superfamily protein LENGTH:480
Crookneck MODERATE Cp4.1LG14g03320 Cp4.1LG14 2406631 2407861 Glutathione S-transferase 3
Crookneck MODERATE Cp4.1LG14g06170 Cp4.1LG14 577031 580706 SIGNAL PEPTIDE PEPTIDASE-LIKE 1 LENGTH:372
Crookneck MODERATE Cp4.1LG14t01800 Cp4.1LG14 7803858 7803929 trnascan-noncoding_Asn_ATT
Crookneck MODERATE Cp4.1LG15g00290 Cp4.1LG15 218804 220010 Cupredoxin superfamily protein LENGTH:187
Crookneck MODERATE Cp4.1LG15g05510 Cp4.1LG15 6321161 6321583 Protein RADIALIS-like 6
Crookneck MODERATE Cp4.1LG15g07990 Cp4.1LG15 8046844 8047155 Unknown protein
Crookneck MODERATE Cp4.1LG16g03420 Cp4.1LG16 5203886 5208890 Protein kinase superfamily protein LENGTH:636
Crookneck MODERATE Cp4.1LG16g04100 Cp4.1LG16 5567589 5568026 Glutaredoxin-C9
Crookneck MODERATE Cp4.1LG16g06080 Cp4.1LG16 6650370 6650681 Histone superfamily protein LENGTH:103
Crookneck MODERATE Cp4.1LG16g07300 Cp4.1LG16 7390912 7392379 WRKY DNA-binding protein 48 LENGTH:399
Crookneck MODERATE Cp4.1LG17g02930 Cp4.1LG17 1848307 1850992 serine hydroxymethyltransferase 4 LENGTH:471
Crookneck MODERATE Cp4.1LG17g03930 Cp4.1LG17 2958879 2964087 Cell number regulator 6
Crookneck MODERATE Cp4.1LG17g04050 Cp4.1LG17 3324876 3327548 TIFY domain/Divergent CCT motif family protein LENGTH:249
Crookneck MODERATE Cp4.1LG17g04820 Cp4.1LG17 3546482 3549449 plant/F1L3-4 protein, putative [Medicago truncatula]
Crookneck MODERATE Cp4.1LG17g11090 Cp4.1LG17 8401074 8402294 RING/U-box superfamily protein LENGTH:360
Crookneck MODERATE Cp4.1LG18g01800 Cp4.1LG18 3382342 3389329 Zinc finger CCCH domain-containing protein 55
Crookneck MODERATE Cp4.1LG18g07400 Cp4.1LG18 7150207 7153030 Protein CHAPERONE-LIKE PROTEIN OF POR1, chloroplastic
Crookneck MODERATE Cp4.1LG19g01490 Cp4.1LG19 1231687 1232061 Non-specific lipid-transfer protein 3
Crookneck MODERATE Cp4.1LG19g05230 Cp4.1LG19 8220034 8230511 CTP synthase family protein LENGTH:600
Crookneck MODERATE Cp4.1LG19g06990 Cp4.1LG19 7190826 7199216 Guanylate-binding family protein LENGTH:1082
Crookneck MODERATE Cp4.1LG19g08350 Cp4.1LG19 6650317 6652531 SNF1-related protein kinase regulatory subunit beta-2
Crookneck MODERATE Cp4.1LG19g10520 Cp4.1LG19 5432617 5436384 growth-regulating factor 1 LENGTH:530
Crookneck MODERATE Cp4.1LG19t00720 Cp4.1LG19 2610184 2610265 trnascan-noncoding_Ser_AGA
Crookneck MODERATE Cp4.1LG19t00800 Cp4.1LG19 2612681 2612762 trnascan-noncoding_Ser_AGA
Crookneck MODERATE Cp4.1LG20g05980 Cp4.1LG20 3653355 3655094 Mitochondrial transcription termination factor family protein LENGTH:575
Crookneck MODERATE Cp4.1LG20g07040 Cp4.1LG20 5867387 5869697 Cytochrome P450 superfamily protein LENGTH:488
Crookneck MODERATE Cp4.1LG20g08750 Cp4.1LG20 7170078 7175737 Iron-sulfur cluster assembly 2 homolog, mitochondrial
Marrow HIGH Cp4.1LG02g04640 Cp4.1LG02 2246771 2249050 Unknown protein
Marrow HIGH Cp4.1LG02g10780 Cp4.1LG02 9342525 9342872 Unknown protein
Marrow HIGH Cp4.1LG02g12750 Cp4.1LG02 11665312 11677881 Protein EFR3 like B [Glycine soja]
Marrow HIGH Cp4.1LG02t00150 Cp4.1LG02 5306114 5306187 trnascan-noncoding_Pseudo_ATG
Marrow HIGH Cp4.1LG04g05550 Cp4.1LG04 5753669 5757695 Protein kinase superfamily protein LENGTH:578
Marrow HIGH Cp4.1LG06g00130 Cp4.1LG06 80276 82304 WUSCHEL related homeobox 13 LENGTH:268
Marrow HIGH Cp4.1LG06t02590 Cp4.1LG06 9947964 9948035 trnascan-noncoding_Trp_CCA
Marrow HIGH Cp4.1LG09g00400 Cp4.1LG09 239496 242648 Abscisic acid receptor PYR1
Marrow HIGH Cp4.1LG09g04350 Cp4.1LG09 2695619 2700166 MLO-like protein 6
Marrow HIGH Cp4.1LG11g05940 Cp4.1LG11 3543440 3543673 4-coumarate:coA ligase 2 [Rubus idaeus]
Marrow HIGH Cp4.1LG19g01140 Cp4.1LG19 936777 937429 Unknown protein
Marrow HIGH Cp4.1LG19g04270 Cp4.1LG19 3479872 3481750 unknown protein, LOCATED IN: chloroplast, EXPRESSED IN: 21 plant structures, EXPRESSED DURING: 13 growth stages,
Marrow HIGH Cp4.1LG20g06270 Cp4.1LG20 3965273 3972128 EH domain-containing protein 2
Marrow MODERATE Cp4.1LG01g06050 Cp4.1LG01 357499 373132 Protein VAC14 homolog
Marrow MODERATE Cp4.1LG01g17000 Cp4.1LG01 11110065 11116216 Low affinity potassium transport system protein kup
Marrow MODERATE Cp4.1LG01g17050 Cp4.1LG01 11345819 11350663 50S rib L15 [Morus notabilis]
Marrow MODERATE Cp4.1LG01g19600 Cp4.1LG01 16757081 16760709 Unknown protein
Marrow MODERATE Cp4.1LG01g25100 Cp4.1LG01 18519106 18520191 Core-2/I-branching beta-1,6-N-acetylglucosaminyltransferase family protein LENGTH:346
Marrow MODERATE Cp4.1LG02g00280 Cp4.1LG02 5431819 5432187 Unknown protein
Marrow MODERATE Cp4.1LG02g12510 Cp4.1LG02 11691515 11695210 serine carboxypeptidase-like 48 LENGTH:510
Marrow MODERATE Cp4.1LG02g12550 Cp4.1LG02 11687974 11689094 Unknown protein
Marrow MODERATE Cp4.1LG02g12570 Cp4.1LG02 11751697 11757505 BEL1-like homeodomain 8 LENGTH:584
Marrow MODERATE Cp4.1LG02g14770 Cp4.1LG02 13824753 13831452 unknown protein, Has 25732 Blast hits to 16979 proteins in 961 species: Archae - 144, Bacteria - 1801, Metazoa - 12681, Fungi - 1868, Plants - 912, Viruses - 94, Other Eukaryotes - 8232 (source: NCBI BLink). LENGTH:729
Marrow MODERATE Cp4.1LG03g00400 Cp4.1LG03 1660184 1662395 Syntaxin-121
Marrow MODERATE Cp4.1LG03g02230 Cp4.1LG03 604202 606611 Mitochondrial import inner membrane translocase subunit Tim9
Marrow MODERATE Cp4.1LG03g05790 Cp4.1LG03 4574406 4579285 RING/FYVE/PHD zinc finger superfamily protein LENGTH:259
Marrow MODERATE Cp4.1LG03g16080 Cp4.1LG03 13390624 13391451 Calcium-dependent lipid-binding (CaLB domain) family protein LENGTH:250
Marrow MODERATE Cp4.1LG03g17350 Cp4.1LG03 12757471 12761511 Transketolase LENGTH:741
Marrow MODERATE Cp4.1LG04g03230 Cp4.1LG04 7339205 7342471 Core-2/I-branching beta-1,6-N-acetylglucosaminyltransferase family protein LENGTH:448
Marrow MODERATE Cp4.1LG04g10510 Cp4.1LG04 9467099 9471501 DERLIN-1 LENGTH:266
Marrow MODERATE Cp4.1LG04g13010 Cp4.1LG04 10746802 10750467 AP2-like ethylene-responsive transcription factor
Marrow MODERATE Cp4.1LG04g14660 Cp4.1LG04 11743707 11753019 HNH endonuclease domain-containing protein LENGTH:186
Marrow MODERATE Cp4.1LG05g03540 Cp4.1LG05 1839493 1845915 Protein kinase protein with tetratricopeptide repeat domain LENGTH:487
Marrow MODERATE Cp4.1LG05g03580 Cp4.1LG05 1766808 1770384 Tetraspanin-10
Marrow MODERATE Cp4.1LG05g05370 Cp4.1LG05 3212474 3218532 Oligoribonuclease
Marrow MODERATE Cp4.1LG05g06900 Cp4.1LG05 4231950 4235983 NADH:ubiquinone oxidoreductase, 17.2kDa subunit LENGTH:159
Marrow MODERATE Cp4.1LG05g07210 Cp4.1LG05 4360019 4367656 unknown protein, BEST Arabidopsis thaliana protein match is: unknown protein . LENGTH:793
Marrow MODERATE Cp4.1LG05g09420 Cp4.1LG05 6086045 6089157 Rab5-interacting family protein LENGTH:130
Marrow MODERATE Cp4.1LG05t01020 Cp4.1LG05 7158407 7158478 trnascan-noncoding_Thr_TGT
Marrow MODERATE Cp4.1LG06g00910 Cp4.1LG06 389928 392753 DNA-directed RNA polymerases LENGTH:196
Marrow MODERATE Cp4.1LG07g01630 Cp4.1LG07 923341 925912 Chaperone protein DnaJ [Morus notabilis] gb|EXC16676.1| Chaperone protein DnaJ [Morus notabilis]
Marrow MODERATE Cp4.1LG07g05980 Cp4.1LG07 3774004 3777850 WRKY DNA-binding protein 50 LENGTH:173
Marrow MODERATE Cp4.1LG07g11310 Cp4.1LG07 9847906 9853310 Processive diacylglycerol beta-glucosyltransferase
Marrow MODERATE Cp4.1LG08g00950 Cp4.1LG08 3798066 3802021 Auxin-responsive GH3 family protein LENGTH:586
Marrow MODERATE Cp4.1LG08g02110 Cp4.1LG08 3043042 3052683 methionine aminopeptidase 1A LENGTH:398
Marrow MODERATE Cp4.1LG08g07080 Cp4.1LG08 5525446 5528694 Phospho-2-dehydro-3-deoxyheptonate aldolase 1, chloroplastic
Marrow MODERATE Cp4.1LG08g07140 Cp4.1LG08 5529045 5533587 ureidoglycine aminohydrolase LENGTH:298
Marrow MODERATE Cp4.1LG08g08920 Cp4.1LG08 7081373 7086768 BREVIS RADIX-like 1 LENGTH:331
Marrow MODERATE Cp4.1LG09g00060 Cp4.1LG09 62742 73006 Ypt/Rab-GAP domain of gyp1p superfamily protein LENGTH:539
Marrow MODERATE Cp4.1LG09g00120 Cp4.1LG09 542 9682 GTP-binding protein, HflX LENGTH:620
Marrow MODERATE Cp4.1LG09g00150 Cp4.1LG09 10107 11669 unknown protein, BEST Arabidopsis thaliana protein match is: unknown protein . LENGTH:146
Marrow MODERATE Cp4.1LG09g00340 Cp4.1LG09 231284 235285 Protein phosphatase 2C family protein LENGTH:420
Marrow MODERATE Cp4.1LG09g02980 Cp4.1LG09 1759595 1763105 NAD(P)-binding Rossmann-fold superfamily protein LENGTH:321
Marrow MODERATE Cp4.1LG09g03060 Cp4.1LG09 1802121 1803375 Ribulose bisphosphate carboxylase small chain, chloroplastic
Marrow MODERATE Cp4.1LG09g04870 Cp4.1LG09 3216792 3221982 unknown protein, FUNCTIONS IN: molecular_function unknown, INVOLVED IN: biological_process unknown, LOCATED IN: chloroplast thylakoid membrane, chloroplast, chloroplast envelope, EXPRESSED IN: 24 plant structures, EXPRESSED DURING: 13 growth stages, Has 30201 Blast hits to 17322 proteins in 780 species: Archae - 12, Bacteria - 1396, Metazo…
Marrow MODERATE Cp4.1LG10g08260 Cp4.1LG10 5215863 5220564 Acetyl-coenzyme A carboxylase carboxyl transferase subunit alpha
Marrow MODERATE Cp4.1LG11g00250 Cp4.1LG11 346184 349263 NADH-quinone oxidoreductase subunit F 1
Marrow MODERATE Cp4.1LG11g03960 Cp4.1LG11 2181854 2182201 cytochrome P450, family 78, subfamily A, polypeptide 5 LENGTH:517
Marrow MODERATE Cp4.1LG11g05080 Cp4.1LG11 2920912 2922167 Unknown protein
Marrow MODERATE Cp4.1LG11g05950 Cp4.1LG11 3548308 3549774 Unknown protein
Marrow MODERATE Cp4.1LG11g08250 Cp4.1LG11 6734910 6739507 Unknown protein
Marrow MODERATE Cp4.1LG11g09330 Cp4.1LG11 7930035 7933738 cyclin-dependent protein kinase, putative [Ricinus communis] gb|EEF49826.1| cyclin-dependent protein kinase, putative [Ricinus communis]
Marrow MODERATE Cp4.1LG11g10570 Cp4.1LG11 8742057 8748500 phosphate transporter 4,5 LENGTH:517
Marrow MODERATE Cp4.1LG11g10680 Cp4.1LG11 8993823 8994866 Nucleotide-sugar transporter family protein LENGTH:350
Marrow MODERATE Cp4.1LG11g10690 Cp4.1LG11 8988758 8992577 BnaC04g39480D [Brassica napus]
Marrow MODERATE Cp4.1LG11g10730 Cp4.1LG11 8995686 8999269 Protein NRT1/ PTR FAMILY 6.2
Marrow MODERATE Cp4.1LG12g01370 Cp4.1LG12 821102 824434 Peroxisomal membrane 22 kDa (Mpv17/PMP22) family protein LENGTH:185
Marrow MODERATE Cp4.1LG12g06970 Cp4.1LG12 7237738 7239755 Homeobox-leucine zipper protein family LENGTH:278
Marrow MODERATE Cp4.1LG12g09560 Cp4.1LG12 5601774 5609574 pumilio/Puf RNA-binding domain-containing family protein [Populus trichocarpa] gb|EEE78312.2| pumilio/Puf RNA-binding domain-containing family protein [Populus trichocarpa]
Marrow MODERATE Cp4.1LG12g09590 Cp4.1LG12 5555003 5563847 exocyst complex component 84B LENGTH:814
Marrow MODERATE Cp4.1LG14g01900 Cp4.1LG14 3281368 3296360 Pyridine nucleotide-disulfide oxidoreductase domain-containing protein 2
Marrow MODERATE Cp4.1LG14g01970 Cp4.1LG14 3271247 3277194 Serine carboxypeptidase S28 family protein LENGTH:482
Marrow MODERATE Cp4.1LG14g05660 Cp4.1LG14 815973 818127 SPFH/Band 7/PHB domain-containing membrane-associated protein family LENGTH:292
Marrow MODERATE Cp4.1LG14g07830 Cp4.1LG14 6141649 6146158 oligopeptide transporter 1 LENGTH:755
Marrow MODERATE Cp4.1LG15g04340 Cp4.1LG15 5465591 5467966 Unknown protein
Marrow MODERATE Cp4.1LG15g07930 Cp4.1LG15 7993956 7997961 Lipoyl synthase
Marrow MODERATE Cp4.1LG16g03490 Cp4.1LG16 5237850 5241121 isopropylmalate dehydrogenase 2 LENGTH:405
Marrow MODERATE Cp4.1LG17g09890 Cp4.1LG17 7455303 7455743 S-protein, putative [Theobroma cacao] gb|EOX94032.1| S-protein, putative [Theobroma cacao]
Marrow MODERATE Cp4.1LG18g02910 Cp4.1LG18 4508846 4511276 Pectin lyase-like superfamily protein LENGTH:484
Marrow MODERATE Cp4.1LG18t00480 Cp4.1LG18 1101383 1101453 trnascan-noncoding_Gly_CCC
Marrow MODERATE Cp4.1LG19g01130 Cp4.1LG19 940387 941051 Unknown protein
Marrow MODERATE Cp4.1LG19g04170 Cp4.1LG19 3503261 3503782 Disease resistance-responsive (dirigent-like protein) family protein LENGTH:271
Marrow MODERATE Cp4.1LG19g04190 Cp4.1LG19 3483874 3487895 unknown protein, FUNCTIONS IN: molecular_function unknown, INVOLVED IN: biological_process unknown, LOCATED IN: endomembrane system, BEST Arabidopsis thaliana protein match is: unknown protein . LENGTH:225
Marrow MODERATE Cp4.1LG19g04230 Cp4.1LG19 3484507 3484992 Unknown protein
Marrow MODERATE Cp4.1LG19g08830 Cp4.1LG19 6281429 6283690 Peptide methionine sulfoxide reductase MsrA
Marrow MODERATE Cp4.1LG19g10860 Cp4.1LG19 5326339 5327184 Formin-like protein 6 [Morus notabilis] gb|EXB94058.1| Formin-like protein 6 [Morus notabilis]
Marrow MODERATE Cp4.1LG19t00960 Cp4.1LG19 2669977 2670049 trnascan-noncoding_Ala_AGC
Marrow MODERATE Cp4.1LG19t01500 Cp4.1LG19 7346955 7347027 trnascan-noncoding_Glu_CTC
Marrow MODERATE Cp4.1LG20g01970 Cp4.1LG20 1163679 1167701 C2 calcium/lipid-binding plant phosphoribosyltransferase family protein LENGTH:1081
Marrow MODERATE Cp4.1LG20g02010 Cp4.1LG20 1163401 1168989 conserved hypothetical protein [Ricinus communis] gb|EEF52122.1| conserved hypothetical protein [Ricinus communis]
Marrow MODERATE Cp4.1LG20g02130 Cp4.1LG20 1246027 1247558 Unknown protein
Marrow MODERATE Cp4.1LG20g02240 Cp4.1LG20 1228707 1230492 myb-like transcription factor family protein LENGTH:261
Marrow MODERATE Cp4.1LG20g03050 Cp4.1LG20 1770929 1778629 Argininosuccinate synthase
Marrow MODERATE Cp4.1LG20g03670 Cp4.1LG20 2031802 2045230 Glycogen synthase
Marrow MODERATE Cp4.1LG20g05800 Cp4.1LG20 3545256 3545801 Protein LIGHT-DEPENDENT SHORT HYPOCOTYLS 6
Pumpkin HIGH Cp4.1LG01g11410 Cp4.1LG01 6007812 6016176 FUNCTIONS IN: molecular_function unknown, LOCATED IN: endomembrane system, EXPRESSED IN: 22 plant structures, EXPRESSED DURING: 13 growth stages,
Pumpkin HIGH Cp4.1LG02g01350 Cp4.1LG02 4697408 4702017 mRNA cap guanine-N7 methyltransferase 1
Pumpkin HIGH Cp4.1LG02g06730 Cp4.1LG02 1097689 1099123 Unknown protein
Pumpkin HIGH Cp4.1LG03g04100 Cp4.1LG03 2008093 2008862 Unknown protein
Pumpkin HIGH Cp4.1LG03g17700 Cp4.1LG03 12544428 12549044 Adenylate kinase
Pumpkin HIGH Cp4.1LG03t00130 Cp4.1LG03 27200 27271 trnascan-noncoding_Pro_TGG
Pumpkin HIGH Cp4.1LG03t00160 Cp4.1LG03 26326 26397 trnascan-noncoding_Pseudo_TGG
Pumpkin HIGH Cp4.1LG04g08370 Cp4.1LG04 3116422 3130347 Phospholipase A-2-activating protein
Pumpkin HIGH Cp4.1LG05g14750 Cp4.1LG05 10222037 10224300 Unknown protein
Pumpkin HIGH Cp4.1LG07g01190 Cp4.1LG07 612158 626018 DNA-directed RNA polymerase subunit B
Pumpkin HIGH Cp4.1LG10t01600 Cp4.1LG10 9423435 9423516 trnascan-noncoding_Ser_CGA
Pumpkin HIGH Cp4.1LG16g09260 Cp4.1LG16 8540673 8547266 Serine/threonine-protein phosphatase 2A catalytic subunit A
Pumpkin HIGH Cp4.1LG18t02240 Cp4.1LG18 5933950 5934023 trnascan-noncoding_Arg_TCG
Pumpkin HIGH Cp4.1LG19g00340 Cp4.1LG19 276521 280288 Eukaryotic translation initiation factor 3 subunit E
Pumpkin MODERATE Cp4.1LG01g03180 Cp4.1LG01 2001897 2011513 Endoplasmic reticulum-Golgi intermediate compartment protein 3
Pumpkin MODERATE Cp4.1LG01g04870 Cp4.1LG01 1002796 1004259 expansin A6 LENGTH:257
Pumpkin MODERATE Cp4.1LG01g24140 Cp4.1LG01 19235552 19236619 Plant protein 1589 of unknown function LENGTH:95
Pumpkin MODERATE Cp4.1LG02g01170 Cp4.1LG02 4745471 4753217 formin homology5 LENGTH:900
Pumpkin MODERATE Cp4.1LG02g01200 Cp4.1LG02 4789806 4796100 Trafficking protein particle complex subunit 3
Pumpkin MODERATE Cp4.1LG02g01250 Cp4.1LG02 4764593 4767685 basic helix-loop-helix (bHLH) DNA-binding superfamily protein LENGTH:234
Pumpkin MODERATE Cp4.1LG02g01320 Cp4.1LG02 4704239 4709125 beta glucosidase 41 LENGTH:535
Pumpkin MODERATE Cp4.1LG02g01370 Cp4.1LG02 4695201 4697877 HEAT repeat-containing 8 [Gossypium arboreum]
Pumpkin MODERATE Cp4.1LG02g01380 Cp4.1LG02 4712272 4715062 50S ribosomal protein L2
Pumpkin MODERATE Cp4.1LG02g03640 Cp4.1LG02 2996775 3001226 Homeobox-leucine zipper family protein / lipid-binding START domain-containing protein LENGTH:837
Pumpkin MODERATE Cp4.1LG02g05710 Cp4.1LG02 1596206 1597450 F-box only protein 13
Pumpkin MODERATE Cp4.1LG02g10270 Cp4.1LG02 9750263 9754147 alpha/beta-Hydrolases superfamily protein LENGTH:370
Pumpkin MODERATE Cp4.1LG02g17160 Cp4.1LG02 12425332 12425631 Unknown protein
Pumpkin MODERATE Cp4.1LG02t00450 Cp4.1LG02 2642805 2642876 trnascan-noncoding_Gly_TCC
Pumpkin MODERATE Cp4.1LG02t00550 Cp4.1LG02 1652943 1653016 trnascan-noncoding_Ile_AAT
Pumpkin MODERATE Cp4.1LG03g02420 Cp4.1LG03 510602 512101 tropinone reductase LENGTH:260
Pumpkin MODERATE Cp4.1LG03g03270 Cp4.1LG03 46506 47162 Unknown protein
Pumpkin MODERATE Cp4.1LG03g03300 Cp4.1LG03 58071 64033 unknown protein, FUNCTIONS IN: molecular_function unknown, INVOLVED IN: biological_process unknown, LOCATED IN: endomembrane system, EXPRESSED IN: 24 plant structures, EXPRESSED DURING: 15 growth stages. LENGTH:410
Pumpkin MODERATE Cp4.1LG03g03310 Cp4.1LG03 73557 77143 Protein kinase superfamily protein LENGTH:525
Pumpkin MODERATE Cp4.1LG03g03380 Cp4.1LG03 53914 57515 Unknown protein
Pumpkin MODERATE Cp4.1LG03g03390 Cp4.1LG03 53564 57158 receptor kinase 3 LENGTH:850
Pumpkin MODERATE Cp4.1LG03g03510 Cp4.1LG03 29611 30848 Protein LURP-one-related 8
Pumpkin MODERATE Cp4.1LG03g18170 Cp4.1LG03 12149997 12154464 Pectate lyase family protein LENGTH:452
Pumpkin MODERATE Cp4.1LG03g18350 Cp4.1LG03 12143802 12150775 Inosine triphosphate pyrophosphatase family protein LENGTH:206
Pumpkin MODERATE Cp4.1LG03t00110 Cp4.1LG03 222496 222567 trnascan-noncoding_Glu_TTC
Pumpkin MODERATE Cp4.1LG03t00140 Cp4.1LG03 26863 26934 trnascan-noncoding_Pro_TGG
Pumpkin MODERATE Cp4.1LG04g00740 Cp4.1LG04 1214884 1217751 unknown protein, LOCATED IN: chloroplast, EXPRESSED IN: 22 plant structures, EXPRESSED DURING: 13 growth stages, BEST Arabidopsis thaliana protein match is: unknown protein . LENGTH:341
Pumpkin MODERATE Cp4.1LG04g01130 Cp4.1LG04 874267 878691 basic pentacysteine 4 LENGTH:296
Pumpkin MODERATE Cp4.1LG04g01770 Cp4.1LG04 342829 345645 40S ribosomal protein S24-2
Pumpkin MODERATE Cp4.1LG04g03180 Cp4.1LG04 7389955 7393210 Protein of unknown function (DUF789) LENGTH:310
Pumpkin MODERATE Cp4.1LG04g05750 Cp4.1LG04 5639999 5645590 C2H2-like zinc finger protein LENGTH:271
Pumpkin MODERATE Cp4.1LG04g05780 Cp4.1LG04 5631187 5636648 alpha/beta-Hydrolases superfamily protein LENGTH:460
Pumpkin MODERATE Cp4.1LG04g05800 Cp4.1LG04 5587411 5593682 Transcription factor GTE8
Pumpkin MODERATE Cp4.1LG04g06950 Cp4.1LG04 4495374 4498963 PHP domain-containing protein TrpH
Pumpkin MODERATE Cp4.1LG04g08290 Cp4.1LG04 3129477 3130313 Mitochondrial transcription termination factor family protein LENGTH:274
Pumpkin MODERATE Cp4.1LG04g10610 Cp4.1LG04 9337261 9338142 cytidine deaminase 1 LENGTH:301
Pumpkin MODERATE Cp4.1LG04t00170 Cp4.1LG04 1381056 1381127 trnascan-noncoding_Cys_GCA
Pumpkin MODERATE Cp4.1LG05g01010 Cp4.1LG05 427742 430421 Indole-3-acetic acid inducible 11, putative isoform 2 [Theobroma cacao] gb|EOX94316.1| Indole-3-acetic acid inducible 11, putative isoform 2 [Theobroma cacao]
Pumpkin MODERATE Cp4.1LG05g03270 Cp4.1LG05 1957686 1964476 AP-1 complex subunit beta
Pumpkin MODERATE Cp4.1LG05g04350 Cp4.1LG05 2511739 2514937 Bifunctional polymyxin resistance protein ArnA
Pumpkin MODERATE Cp4.1LG05g04800 Cp4.1LG05 2745920 2752272 rhodanese-like domain-containing protein / PPIC-type PPIASE domain-containing protein LENGTH:299
Pumpkin MODERATE Cp4.1LG05g05540 Cp4.1LG05 3363338 3373465 ARM repeat superfamily protein isoform 1 [Theobroma cacao] gb|EOY32287.1| ARM repeat superfamily protein isoform 1 [Theobroma cacao]
Pumpkin MODERATE Cp4.1LG05g12270 Cp4.1LG05 8583164 8587243 50S ribosomal protein L17
Pumpkin MODERATE Cp4.1LG06g00420 Cp4.1LG06 258950 262574 Alba DNA/RNA-binding protein LENGTH:350
Pumpkin MODERATE Cp4.1LG06g00520 Cp4.1LG06 280661 285356 RING/FYVE/PHD zinc finger superfamily protein LENGTH:601
Pumpkin MODERATE Cp4.1LG06g06750 Cp4.1LG06 4245417 4247763 early nodulin-like protein 2 LENGTH:349
Pumpkin MODERATE Cp4.1LG06g06780 Cp4.1LG06 4182472 4185688 Yippee family putative zinc-binding protein LENGTH:129
Pumpkin MODERATE Cp4.1LG07g00250 Cp4.1LG07 93641 94476 Unknown protein
Pumpkin MODERATE Cp4.1LG07g05560 Cp4.1LG07 4282708 4283379 germin-like protein 7 LENGTH:217
Pumpkin MODERATE Cp4.1LG07g10720 Cp4.1LG07 9519900 9527654 Lycopene epsilon cyclase, chloroplastic
Pumpkin MODERATE Cp4.1LG08g00930 Cp4.1LG08 3804128 3804436 Unknown protein
Pumpkin MODERATE Cp4.1LG08g02060 Cp4.1LG08 3011780 3014178 B3 domain-containing protein
Pumpkin MODERATE Cp4.1LG08g05200 Cp4.1LG08 998890 1001263 Adenine nucleotide alpha hydrolases-like superfamily protein LENGTH:163
Pumpkin MODERATE Cp4.1LG08g09580 Cp4.1LG08 7596354 7600480 aluminum-activated malate transporter 1 LENGTH:493
Pumpkin MODERATE Cp4.1LG08g09610 Cp4.1LG08 7576436 7577662 plant U-box 23 LENGTH:411
Pumpkin MODERATE Cp4.1LG09g01800 Cp4.1LG09 1036932 1037573 zinc finger homeodomain 1 LENGTH:242
Pumpkin MODERATE Cp4.1LG09g02440 Cp4.1LG09 1452141 1458705 Uridine kinase
Pumpkin MODERATE Cp4.1LG09g02570 Cp4.1LG09 1540226 1540969 Protein of unknown function, DUF617 LENGTH:277
Pumpkin MODERATE Cp4.1LG10g01940 Cp4.1LG10 2891520 2896276 BSD domain-containing protein LENGTH:432
Pumpkin MODERATE Cp4.1LG10g02430 Cp4.1LG10 2663257 2665746 MRG family protein isoform 2 [Theobroma cacao] gb|EOX91557.1| MRG family protein isoform 2 [Theobroma cacao]
Pumpkin MODERATE Cp4.1LG10g06250 Cp4.1LG10 433246 435098 Photosystem I reaction center subunit psaK, chloroplastic
Pumpkin MODERATE Cp4.1LG10g06320 Cp4.1LG10 444165 446569 RNI-like superfamily protein LENGTH:302
Pumpkin MODERATE Cp4.1LG10t00520 Cp4.1LG10 5373101 5373173 trnascan-noncoding_Lys_CTT
Pumpkin MODERATE Cp4.1LG11g02260 Cp4.1LG11 1258703 1260421 SHI-related sequence 5 LENGTH:346
Pumpkin MODERATE Cp4.1LG11g02810 Cp4.1LG11 1549066 1549881 Protein of unknown function (DUF1336) LENGTH:302
Pumpkin MODERATE Cp4.1LG11g10340 Cp4.1LG11 8655584 8655910 Unknown protein
Pumpkin MODERATE Cp4.1LG11g10980 Cp4.1LG11 9123791 9128840 receptor-like kinase LENGTH:751
Pumpkin MODERATE Cp4.1LG11g11840 Cp4.1LG11 9677535 9682486 Cleavage and polyadenylation specificity factor subunit 5
Pumpkin MODERATE Cp4.1LG12g06140 Cp4.1LG12 7727291 7730514 Cyclophilin-like peptidyl-prolyl cis-trans isomerase family protein LENGTH:236
Pumpkin MODERATE Cp4.1LG13g00270 Cp4.1LG13 265094 265975 Transcription factor CYCLOIDEA
Pumpkin MODERATE Cp4.1LG13g00820 Cp4.1LG13 514247 516515 40S ribosomal protein S20-2
Pumpkin MODERATE Cp4.1LG13g03000 Cp4.1LG13 2534528 2539458 Solute carrier family 25 member 39
Pumpkin MODERATE Cp4.1LG13g05880 Cp4.1LG13 5141290 5147823 receptor kinase 2 LENGTH:847
Pumpkin MODERATE Cp4.1LG13t01710 Cp4.1LG13 5888430 5888500 trnascan-noncoding_Gly_GCC
Pumpkin MODERATE Cp4.1LG14g00470 Cp4.1LG14 4392820 4397668 Ras-related protein Rab-25
Pumpkin MODERATE Cp4.1LG14g01530 Cp4.1LG14 3592133 3603559 Vacuolar sorting protein 39 isoform 2 [Theobroma cacao] gb|EOX92572.1| Vacuolar sorting protein 39 isoform 2 [Theobroma cacao]
Pumpkin MODERATE Cp4.1LG14g01680 Cp4.1LG14 3552498 3558204 Succinate dehydrogenase [ubiquinone] flavoprotein subunit 1, mitochondrial
Pumpkin MODERATE Cp4.1LG14g02350 Cp4.1LG14 2998798 3003942 Galactose mutarotase-like superfamily protein LENGTH:317
Pumpkin MODERATE Cp4.1LG14g02690 Cp4.1LG14 2890430 2891614 Unknown protein
Pumpkin MODERATE Cp4.1LG14g04220 Cp4.1LG14 1670885 1675313 CYCLIN D3,2 LENGTH:367
Pumpkin MODERATE Cp4.1LG14g04790 Cp4.1LG14 1422035 1424102 unknown protein, FUNCTIONS IN: molecular_function unknown, INVOLVED IN: biological_process unknown, LOCATED IN: chloroplast, EXPRESSED IN: pollen tube, Has 543 Blast hits to 512 proteins in 106 species: Archae - 0, Bacteria - 0, Metazoa - 281, Fungi - 54, Plants - 72, Viruses - 0, Other Eukaryotes - 136 (source: NCBI BLink). LENGTH:246
Pumpkin MODERATE Cp4.1LG15g00480 Cp4.1LG15 334214 337766 Signal recognition particle 9 kDa protein
Pumpkin MODERATE Cp4.1LG15g02040 Cp4.1LG15 1706960 1709786 Transcription factor bHLH96-like protein [Glycine soja]
Pumpkin MODERATE Cp4.1LG15g02050 Cp4.1LG15 1702351 1703483 RING-H2 finger protein ATL29
Pumpkin MODERATE Cp4.1LG15g05490 Cp4.1LG15 6290332 6290595 Protein RADIALIS-like 1
Pumpkin MODERATE Cp4.1LG15g05730 Cp4.1LG15 6646077 6646643 glycine-rich protein 2B LENGTH:201
Pumpkin MODERATE Cp4.1LG15t01980 Cp4.1LG15 6094920 6094992 trnascan-noncoding_Arg_TCT
Pumpkin MODERATE Cp4.1LG16g03900 Cp4.1LG16 5445775 5449659 Unknown protein
Pumpkin MODERATE Cp4.1LG16g07340 Cp4.1LG16 7445672 7454075 Serine/threonine-protein phosphatase 2B catalytic subunit
Pumpkin MODERATE Cp4.1LG16g07410 Cp4.1LG16 7431807 7439408 Protein kinase superfamily protein LENGTH:880
Pumpkin MODERATE Cp4.1LG16t01450 Cp4.1LG16 5976686 5976767 trnascan-noncoding_Ser_GCT
Pumpkin MODERATE Cp4.1LG16t01620 Cp4.1LG16 7472669 7472749 trnascan-noncoding_Leu_AAG
Pumpkin MODERATE Cp4.1LG17g02650 Cp4.1LG17 2024737 2030499 adenylate kinase family protein LENGTH:588
Pumpkin MODERATE Cp4.1LG17g03260 Cp4.1LG17 1553511 1555422 GATA transcription factor 1 LENGTH:274
Pumpkin MODERATE Cp4.1LG17g03710 Cp4.1LG17 2676238 2690288 Quinoprotein amine dehydrogenase, beta chain-like, RIC1-like guanyl-nucleotide exchange factor LENGTH:1127
Pumpkin MODERATE Cp4.1LG17g09750 Cp4.1LG17 7509464 7512123 Protein of unknown function (DUF1685) LENGTH:189
Pumpkin MODERATE Cp4.1LG17g10290 Cp4.1LG17 7748122 7753523 Histone superfamily protein LENGTH:178
Pumpkin MODERATE Cp4.1LG17t01070 Cp4.1LG17 6024956 6025027 trnascan-noncoding_Asp_GTC
Pumpkin MODERATE Cp4.1LG18g02920 Cp4.1LG18 4422529 4425653 Eukaryotic translation initiation factor 3 subunit K
Pumpkin MODERATE Cp4.1LG18g04000 Cp4.1LG18 5246144 5257075 Dolichyl-diphosphooligosaccharide--protein glycosyltransferase subunit STT3A
Pumpkin MODERATE Cp4.1LG18g04100 Cp4.1LG18 5268597 5268908 Unknown protein
Pumpkin MODERATE Cp4.1LG18g04340 Cp4.1LG18 5498378 5500706 Sigma factor SigB regulation protein RsbQ
Pumpkin MODERATE Cp4.1LG19g00280 Cp4.1LG19 271459 274093 Cytokinin dehydrogenase 1
Pumpkin MODERATE Cp4.1LG19g00390 Cp4.1LG19 345989 348613 UDP-Glycosyltransferase superfamily protein LENGTH:449
Pumpkin MODERATE Cp4.1LG19g01030 Cp4.1LG19 850002 858367 CBS domain-containing protein CBSCBSPB3
Pumpkin MODERATE Cp4.1LG19g01160 Cp4.1LG19 956477 957086 Unknown protein
Pumpkin MODERATE Cp4.1LG19g03710 Cp4.1LG19 3960775 3963451 Protein kinase superfamily protein LENGTH:538
Pumpkin MODERATE Cp4.1LG20g03810 Cp4.1LG20 2167760 2171929 conserved hypothetical protein [Ricinus communis] gb|EEF43927.1| conserved hypothetical protein [Ricinus communis]
Pumpkin MODERATE Cp4.1LG20g05260 Cp4.1LG20 3059151 3060365 F-box/kelch-repeat protein
Scallop HIGH Cp4.1LG01g05050 Cp4.1LG01 900112 905851 Mitochondrial substrate carrier family protein B [Morus notabilis] gb|EXB36704.1| Mitochondrial substrate carrier family protein B [Morus notabilis]
Scallop HIGH Cp4.1LG01g05060 Cp4.1LG01 908186 911791 Unknown protein
Scallop HIGH Cp4.1LG01g05130 Cp4.1LG01 887347 889620 conserved hypothetical protein [Ricinus communis] gb|EEF38179.1| conserved hypothetical protein [Ricinus communis]
Scallop HIGH Cp4.1LG01g05180 Cp4.1LG01 894898 899114 Subtilisin-like serine endopeptidase family protein LENGTH:701
Scallop HIGH Cp4.1LG01g05480 Cp4.1LG01 630638 633029 40S ribosomal protein S4
Scallop HIGH Cp4.1LG05g06800 Cp4.1LG05 4216175 4220484 BolA-like family protein [Theobroma cacao] gb|EOY10293.1| BolA-like family protein [Theobroma cacao]
Scallop HIGH Cp4.1LG05g06840 Cp4.1LG05 4187886 4200777 Syntaxin-binding protein 2
Scallop HIGH Cp4.1LG05g08710 Cp4.1LG05 5685489 5687044 LOB domain-containing protein 1 LENGTH:190
Scallop HIGH Cp4.1LG07g07300 Cp4.1LG07 6227855 6232746 Early light-induced, chloroplastic [Gossypium arboreum]
Scallop HIGH Cp4.1LG08g13200 Cp4.1LG08 9481886 9486637 Unknown protein
Scallop HIGH Cp4.1LG08g13220 Cp4.1LG08 9439359 9444086 GTP-binding RHO-like protein
Scallop HIGH Cp4.1LG11g10290 Cp4.1LG11 8728591 8731041 Unknown protein
Scallop HIGH Cp4.1LG12g00030 Cp4.1LG12 8040 9405 gibberellin 20 oxidase 2 LENGTH:378
Scallop HIGH Cp4.1LG13g02820 Cp4.1LG13 2192329 2192679 Unknown protein
Scallop HIGH Cp4.1LG13g02850 Cp4.1LG13 2208922 2209682 Unknown protein
Scallop HIGH Cp4.1LG13g02950 Cp4.1LG13 2473957 2475246 Unknown protein
Scallop HIGH Cp4.1LG14t01680 Cp4.1LG14 7630642 7630712 trnascan-noncoding_Asp_GTC
Scallop HIGH Cp4.1LG14t01700 Cp4.1LG14 7631480 7631550 trnascan-noncoding_Asp_GTC
Scallop HIGH Cp4.1LG18g00530 Cp4.1LG18 1011944 1018737 Unknown protein
Scallop HIGH Cp4.1LG20t00330 Cp4.1LG20 2975687 2975766 trnascan-noncoding_Leu_TAG
Scallop MODERATE Cp4.1LG01g04920 Cp4.1LG01 902200 913854 DA1-related protein 2 LENGTH:528
Scallop MODERATE Cp4.1LG01g05170 Cp4.1LG01 890439 893220 Subtilisin-like serine endopeptidase family protein LENGTH:741
Scallop MODERATE Cp4.1LG01g06780 Cp4.1LG01 4088434 4092629 unknown protein, FUNCTIONS IN: molecular_function unknown, INVOLVED IN: biological_process unknown, LOCATED IN: cellular_component unknown, EXPRESSED IN: 22 plant structures, EXPRESSED DURING: 13 growth stages, BEST Arabidopsis thaliana protein match is: unknown protein . LENGTH:248
Scallop MODERATE Cp4.1LG01g18580 Cp4.1LG01 15804509 15839860 THO complex subunit 2
Scallop MODERATE Cp4.1LG01g21920 Cp4.1LG01 20573988 20575631 laccase 12 LENGTH:565
Scallop MODERATE Cp4.1LG02g01810 Cp4.1LG02 4360127 4362844 Protein yippee-like
Scallop MODERATE Cp4.1LG02g05990 Cp4.1LG02 1372498 1372905 Glutaredoxin-C6
Scallop MODERATE Cp4.1LG02g06710 Cp4.1LG02 1096363 1096542 Unknown protein
Scallop MODERATE Cp4.1LG02g07000 Cp4.1LG02 898863 899267 Unknown protein
Scallop MODERATE Cp4.1LG02g07070 Cp4.1LG02 872318 878427 NAD(P)-binding Rossmann-fold superfamily protein LENGTH:344
Scallop MODERATE Cp4.1LG03g01520 Cp4.1LG03 1008392 1011678 ACT domain-containing protein LENGTH:411
Scallop MODERATE Cp4.1LG03g01880 Cp4.1LG03 888238 888738 60S ribosomal protein L12-1
Scallop MODERATE Cp4.1LG03g03580 Cp4.1LG03 2225333 2228553 alpha/beta-Hydrolases superfamily protein LENGTH:419
Scallop MODERATE Cp4.1LG03g03610 Cp4.1LG03 2252214 2273147 Insulin-degrading enzyme
Scallop MODERATE Cp4.1LG03g04140 Cp4.1LG03 2346972 2347676 VQ motif-containing family protein [Populus trichocarpa] gb|EEF04360.1| VQ motif-containing family protein [Populus trichocarpa]
Scallop MODERATE Cp4.1LG03g04180 Cp4.1LG03 2357639 2363743 Transducin/WD40 repeat-like superfamily protein LENGTH:447
Scallop MODERATE Cp4.1LG03g04260 Cp4.1LG03 2351558 2357287 Peroxisomal membrane protein 2
Scallop MODERATE Cp4.1LG03g04310 Cp4.1LG03 2411768 2412490 30S ribosomal protein S5
Scallop MODERATE Cp4.1LG03g05840 Cp4.1LG03 4414053 4417045 3-ph kinase-1, putative isoform 1 [Theobroma cacao]
Scallop MODERATE Cp4.1LG03g05910 Cp4.1LG03 4411227 4411754 Unknown protein
Scallop MODERATE Cp4.1LG03g06030 Cp4.1LG03 4372002 4394024 Chromodomain-helicase-DNA-binding protein 1-like
Scallop MODERATE Cp4.1LG03g06050 Cp4.1LG03 4395141 4399839 SET domain group 40 LENGTH:491
Scallop MODERATE Cp4.1LG03g09990 Cp4.1LG03 11831632 11832015 Unknown protein
Scallop MODERATE Cp4.1LG03g13690 Cp4.1LG03 9300763 9303180 Protein LURP-one-related 12
Scallop MODERATE Cp4.1LG04g08510 Cp4.1LG04 2910144 2916587 sodium hydrogen exchanger 2 LENGTH:546
Scallop MODERATE Cp4.1LG04g12850 Cp4.1LG04 10648128 10648619 Unknown protein
Scallop MODERATE Cp4.1LG04g14050 Cp4.1LG04 11284602 11285083 Unknown protein
Scallop MODERATE Cp4.1LG04g14090 Cp4.1LG04 11286818 11287546 Unknown protein
Scallop MODERATE Cp4.1LG05g00140 Cp4.1LG05 981301 994703 AP-2 complex subunit mu
Scallop MODERATE Cp4.1LG05g01130 Cp4.1LG05 345931 349692 nucleolar RNA-binding Nop10p family protein LENGTH:64
Scallop MODERATE Cp4.1LG05g06850 Cp4.1LG05 4185272 4187011 DNA polymerase delta subunit 4 [Gossypium arboreum]
Scallop MODERATE Cp4.1LG05g06880 Cp4.1LG05 4201031 4214920 Protein kinase superfamily protein LENGTH:1169
Scallop MODERATE Cp4.1LG05g07010 Cp4.1LG05 4222708 4231411 DNA-binding protein SMUBP-2
Scallop MODERATE Cp4.1LG05g07960 Cp4.1LG05 4934059 4937293 PHD finger protein-related LENGTH:452
Scallop MODERATE Cp4.1LG05g09570 Cp4.1LG05 6195538 6198077 unknown protein, BEST Arabidopsis thaliana protein match is: unknown protein . LENGTH:148
Scallop MODERATE Cp4.1LG05g12130 Cp4.1LG05 8479873 8482598 PLATZ transcription factor family protein LENGTH:213
Scallop MODERATE Cp4.1LG05g13420 Cp4.1LG05 9363481 9365897 3-hydroxy-3-methylglutaryl-coenzyme A reductase 2
Scallop MODERATE Cp4.1LG05g15170 Cp4.1LG05 10551900 10554865 unknown protein, Has 37 Blast hits to 37 proteins in 11 species: Archae - 0, Bacteria - 0, Metazoa - 0, Fungi - 0, Plants - 37, Viruses - 0, Other Eukaryotes - 0 (source: NCBI BLink). LENGTH:193
Scallop MODERATE Cp4.1LG05g15200 Cp4.1LG05 10555329 10558576 lipase 1 LENGTH:393
Scallop MODERATE Cp4.1LG05g15370 Cp4.1LG05 10564336 10576854 3-oxoacyl-[acyl-carrier-protein] synthase 2
Scallop MODERATE Cp4.1LG05g15380 Cp4.1LG05 10559544 10563701 Protein disulfide isomerase-like 2-3
Scallop MODERATE Cp4.1LG06g09280 Cp4.1LG06 6386191 6390680 Unknown protein
Scallop MODERATE Cp4.1LG06g10060 Cp4.1LG06 10249560 10266927 unknown protein, FUNCTIONS IN: molecular_function unknown, INVOLVED IN: biological_process unknown, LOCATED IN: endomembrane system, BEST Arabidopsis thaliana protein match is: unknown protein . LENGTH:502
Scallop MODERATE Cp4.1LG08g09490 Cp4.1LG08 7471696 7480067 unknown protein, FUNCTIONS IN: molecular_function unknown, INVOLVED IN: biological_process unknown, LOCATED IN: nucleus, EXPRESSED IN: 20 plant structures, EXPRESSED DURING: 13 growth stages, Has 32 Blast hits to 32 proteins in 12 species: Archae - 0, Bacteria - 0, Metazoa - 0, Fungi - 0, Plants - 32, Viruses - 0, Other Eukaryotes - 0 (so…
Scallop MODERATE Cp4.1LG08g12940 Cp4.1LG08 9488447 9491495 unknown protein, FUNCTIONS IN: molecular_function unknown, INVOLVED IN: biological_process unknown, LOCATED IN: chloroplast, plant-type cell wall, EXPRESSED IN: 22 plant structures, EXPRESSED DURING: 13 growth stages, Has 53 Blast hits to 53 proteins in 24 species: Archae - 0, Bacteria - 27, Metazoa - 0, Fungi - 0, Plants - 26, Viruses - …
Scallop MODERATE Cp4.1LG08g12960 Cp4.1LG08 9405139 9409519 Eukaryotic aspartyl protease family protein LENGTH:513
Scallop MODERATE Cp4.1LG08g12980 Cp4.1LG08 9428169 9438442 Vacuolar protein sorting-associated protein 35
Scallop MODERATE Cp4.1LG08g13000 Cp4.1LG08 9410345 9414117 unknown protein, FUNCTIONS IN: molecular_function unknown, LOCATED IN: chloroplast, chloroplast stroma, EXPRESSED IN: 21 plant structures, EXPRESSED DURING: 13 growth stages, Has 30201 Blast hits to 17322 proteins in 780 species: Archae - 12, Bacteria - 1396, Metazoa - 17338, Fungi - 3422, Plants - 5037, Viruses - 0, Other Eukaryotes - 29…
Scallop MODERATE Cp4.1LG08g13020 Cp4.1LG08 9494685 9496801 Aha1 domain-containing protein LENGTH:360
Scallop MODERATE Cp4.1LG08g13040 Cp4.1LG08 9414473 9415715 E3 ubiquitin ligase SCF complex subunit SKP1/ASK1 family protein LENGTH:171
Scallop MODERATE Cp4.1LG08g13050 Cp4.1LG08 9453335 9458681 histidine kinase 1 LENGTH:1207
Scallop MODERATE Cp4.1LG08g13080 Cp4.1LG08 9473663 9474478 zinc finger protein 8 LENGTH:257
Scallop MODERATE Cp4.1LG08g13170 Cp4.1LG08 9461294 9466189 Senescence/dehydration-associated protein-related LENGTH:452
Scallop MODERATE Cp4.1LG08g13180 Cp4.1LG08 9416662 9420498 Protein MID1-COMPLEMENTING ACTIVITY 1
Scallop MODERATE Cp4.1LG09g01690 Cp4.1LG09 1030360 1031304 Glutathione S-transferase family protein LENGTH:227
Scallop MODERATE Cp4.1LG09t01390 Cp4.1LG09 4367201 4367272 trnascan-noncoding_His_GTG
Scallop MODERATE Cp4.1LG10g07290 Cp4.1LG10 5867988 5868947 conserved hypothetical protein [Ricinus communis] gb|EEF30567.1| conserved hypothetical protein [Ricinus communis]
Scallop MODERATE Cp4.1LG10g09710 Cp4.1LG10 4367589 4369572 Unknown protein
Scallop MODERATE Cp4.1LG10g10260 Cp4.1LG10 4197367 4201648 2-phosphoglycolate phosphatase 2 LENGTH:301
Scallop MODERATE Cp4.1LG10g10650 Cp4.1LG10 7054606 7055517 DNA binding protein, putative [Ricinus communis] gb|EEF45068.1| DNA binding protein, putative [Ricinus communis]
Scallop MODERATE Cp4.1LG10g12090 Cp4.1LG10 8095944 8100988 glucose-6-phosphate dehydrogenase 6 LENGTH:515
Scallop MODERATE Cp4.1LG11g03780 Cp4.1LG11 2043372 2047031 60S ribosomal protein L5
Scallop MODERATE Cp4.1LG11g06310 Cp4.1LG11 4145998 4153435 P450 reductase 2 LENGTH:712
Scallop MODERATE Cp4.1LG11g09750 Cp4.1LG11 8302920 8305762 PITH domain-containing protein
Scallop MODERATE Cp4.1LG11g10480 Cp4.1LG11 8768403 8772341 Ubiquitin carboxyl-terminal hydrolase 22
Scallop MODERATE Cp4.1LG11g10650 Cp4.1LG11 8977016 8979150 SPX domain gene 1 LENGTH:256
Scallop MODERATE Cp4.1LG11g11210 Cp4.1LG11 9385997 9391044 Protein of unknown function (DUF810) LENGTH:952
Scallop MODERATE Cp4.1LG12g00060 Cp4.1LG12 41 5470 galacturonosyltransferase 1 LENGTH:673
Scallop MODERATE Cp4.1LG12g00820 Cp4.1LG12 525684 527668 plasmodesmata callose-binding protein 3 LENGTH:184
Scallop MODERATE Cp4.1LG12g00960 Cp4.1LG12 553363 555617 pectin methylesterase 61 LENGTH:529
Scallop MODERATE Cp4.1LG12g01060 Cp4.1LG12 600806 604750 3-ketoacyl-CoA thiolase
Scallop MODERATE Cp4.1LG12g02520 Cp4.1LG12 1660873 1661574 NADH dehydrogenase [ubiquinone] 1 alpha subcomplex subunit 8-B
Scallop MODERATE Cp4.1LG12g04540 Cp4.1LG12 4055207 4055611 Unknown protein
Scallop MODERATE Cp4.1LG12g10230 Cp4.1LG12 9650072 9654816 cellulose synthase A4 LENGTH:1049
Scallop MODERATE Cp4.1LG13g02710 Cp4.1LG13 2173206 2177680 DNA binding protein, putative [Ricinus communis] gb|EEF49049.1| DNA binding protein, putative [Ricinus communis]
Scallop MODERATE Cp4.1LG13g02760 Cp4.1LG13 2202479 2203743 WRKY family transcription factor LENGTH:298
Scallop MODERATE Cp4.1LG13g02780 Cp4.1LG13 2194157 2196116 Tic22-like family protein LENGTH:529
Scallop MODERATE Cp4.1LG13g02840 Cp4.1LG13 2205717 2208234 60S ribosomal protein L9
Scallop MODERATE Cp4.1LG13g02970 Cp4.1LG13 2476193 2476709 Unknown protein
Scallop MODERATE Cp4.1LG13g02980 Cp4.1LG13 2477063 2478861 Unknown protein
Scallop MODERATE Cp4.1LG14g00140 Cp4.1LG14 4587872 4588422 Unknown protein
Scallop MODERATE Cp4.1LG14g09040 Cp4.1LG14 7633708 7638086 phosphatidylinositol- 4-phosphate 5-kinase 5 LENGTH:772
Scallop MODERATE Cp4.1LG14g09890 Cp4.1LG14 8406792 8412855 Domain of unknown function (DUF1995) LENGTH:316
Scallop MODERATE Cp4.1LG14g09960 Cp4.1LG14 8410937 8423325 ENHANCED DISEASE RESISTANCE 2 LENGTH:724
Scallop MODERATE Cp4.1LG16g01600 Cp4.1LG16 3599914 3609375 Peptidase C78, ubiquitin fold modifier-specific peptidase 1/ 2 LENGTH:399
Scallop MODERATE Cp4.1LG16g01650 Cp4.1LG16 3724463 3728464 RNA polymerase sigma-B factor
Scallop MODERATE Cp4.1LG16g01770 Cp4.1LG16 3994798 3998109 Lysine-specific demethylase 5C
Scallop MODERATE Cp4.1LG17g00750 Cp4.1LG17 130173 136053 Mitochondrial thiamine pyrophosphate carrier
Scallop MODERATE Cp4.1LG17t00600 Cp4.1LG17 4231395 4231466 trnascan-noncoding_Thr_TGT
Scallop MODERATE Cp4.1LG17t00610 Cp4.1LG17 4231664 4231735 trnascan-noncoding_Thr_TGT
Scallop MODERATE Cp4.1LG17t01200 Cp4.1LG17 5071485 5071557 trnascan-noncoding_Phe_GAA
Scallop MODERATE Cp4.1LG18g00140 Cp4.1LG18 221026 223766 galactinol synthase 2 LENGTH:335
Scallop MODERATE Cp4.1LG18g05750 Cp4.1LG18 6289445 6294550 AFG1-like ATPase family protein LENGTH:497
Scallop MODERATE Cp4.1LG18t01910 Cp4.1LG18 2778043 2778115 trnascan-noncoding_Phe_GAA
Scallop MODERATE Cp4.1LG19g10210 Cp4.1LG19 5568294 5576362 ATP binding microtubule motor family protein LENGTH:725
Scallop MODERATE Cp4.1LG20g05060 Cp4.1LG20 2981021 2982740 Chlorophyll a-b binding protein 2, chloroplastic
Scallop MODERATE Cp4.1LG20g05070 Cp4.1LG20 2980161 2980370 Chlorophyll a-b binding protein, chloroplastic
Scallop MODERATE Cp4.1LG20g05130 Cp4.1LG20 2978012 2978800 Unknown protein
Scallop MODERATE Cp4.1LG20g05210 Cp4.1LG20 3003660 3005744 Intron maturase, type II family protein LENGTH:711
Scallop MODERATE Cp4.1LG20g05290 Cp4.1LG20 2995149 3001338 O-acetyltransferase family protein LENGTH:540
Scallop MODERATE Cp4.1LG20g05870 Cp4.1LG20 3572938 3581261 Lysine-specific demethylase 5A
Scallop MODERATE Cp4.1LG20t00320 Cp4.1LG20 2975537 2975616 trnascan-noncoding_Pseudo_TAG
Yellow_zucchini MODERATE Cp4.1LG01g18160 Cp4.1LG01 14991650 14996987 Protein of unknown function (DUF789) LENGTH:369
Yellow_zuchinni MODERATE Cp4.1LG03g08000 Cp4.1LG03 3073926 3081504 FACT complex subunit SSRP1
Yellow_zucchini MODERATE Cp4.1LG04g00400 Cp4.1LG04 1644152 1646309 60S ribosomal protein L22-2
Yellow_zuchini MODERATE Cp4.1LG07g06700 Cp4.1LG07 5466900 5467493 Late embryogenesis abundant (LEA) hydroxyproline-rich glycoprotein family LENGTH:207
Yellow_zuchini MODERATE Cp4.1LG18g04800 Cp4.1LG18 5638036 5641143 Plant Tudor-like RNA-binding protein LENGTH:326
Zuchini MODERATE Cp4.1LG02g14210 Cp4.1LG02 14110046 14110816 Late embryogenesis abundant (LEA) hydroxyproline-rich glycoprotein family LENGTH:264
Zuchini MODERATE Cp4.1LG03g15420 Cp4.1LG03 7537643 7539117 Pollen Ole e 1 allergen and extensin family protein LENGTH:401
Zuchini MODERATE Cp4.1LG03t01350 Cp4.1LG03 10910059 10910132 trnascan-noncoding_Thr_AGT
Zuchini MODERATE Cp4.1LG03t01370 Cp4.1LG03 10696525 10696596 trnascan-noncoding_Pro_AGG
Zuchini MODERATE Cp4.1LG14g07030 Cp4.1LG14 91558 92577 Protein TRANSPARENT TESTA GLABRA 1
