# Supplementary material for: Whole-genome resequencing of Cucurbita pepo morphotypes to discover genomic variants associated with morphology and horticulturally valuable traits
Source: Hortic Res. 2019 Aug 11;6:94. doi: 10.1038/s41438-019-0176-9 (PMC6804688; doi:10.1038/s41438-019-0176-9)
Supplement: Supplementary file 3 — Supplementary Table 2. [file 41438_2019_176_MOESM3_ESM.csv]

GeneID	Chrom	Start	End	Predicted function	Fst	Genetic diversity	Tajima's D
Cp4.1LG01g20800	Cp4.1LG01	17681591	17685014	Wall-associated receptor kinase 2	0.156998	0.00167001666666667	1.65202
Cp4.1LG01g24770	Cp4.1LG01	18714042	18717999	Protein of unknown function DUF455 LENGTH:291	0.438154	0.00174483333333333	1.12397
Cp4.1LG01g03660	Cp4.1LG01	1696860	1697625	Unknown protein	0.284327	0.00180866333333333	1.59451
Cp4.1LG01g03680	Cp4.1LG01	1646236	1647202	Plant invertase/pectin methylesterase inhibitor superfamily protein LENGTH:199	0.424892	0.00184922333333333	1.61204
Cp4.1LG01g07000	Cp4.1LG01	3979721	3980919	mitogen-activated protein kinase 1 LENGTH:370	0.300353	0.00162030666666667	2.58778
Cp4.1LG01g07220	Cp4.1LG01	5663645	5671093	Cytochrome P450 superfamily protein LENGTH:520	0.262897	0.00186936	1.13259
Cp4.1LG01g08120	Cp4.1LG01	5041732	5048586	basic helix-loop-helix (bHLH) DNA-binding superfamily protein LENGTH:234	0.155189	0.00189382333333333	2.51626
Cp4.1LG01g08320	Cp4.1LG01	5010154	5012594	NAD(P)H dehydrogenase (quinone)	0.291092	0.00255723	2.01436
Cp4.1LG01g12760	Cp4.1LG01	8598103	8599116	Thioredoxin superfamily protein LENGTH:119	0.129985	0.00168734333333333	2.41035
Cp4.1LG02g08730	Cp4.1LG02	6472357	6478076	Unknown protein	0.218415	0.00181042	1.81102
Cp4.1LG02g08940	Cp4.1LG02	6320476	6325656	SKP1-interacting partner 15	0.301664	0.00182938	1.80954
Cp4.1LG02g01660	Cp4.1LG02	4450697	4453072	RING membrane-anchor 3 LENGTH:243	0.409012	0.00163465333333333	2.49341
Cp4.1LG02g01700	Cp4.1LG02	4494688	4498976	LanC-like protein 2	0.406316	0.00194086	2.36404
Cp4.1LG02g10810	Cp4.1LG02	9221371	9223008	alpha/beta-Hydrolases superfamily protein LENGTH:340	0.200406	0.00198376	1.83003
Cp4.1LG02g12610	Cp4.1LG02	11775609	11776706	Unknown protein	-0.0495289	0.00205315333333333	2.02916
Cp4.1LG02g16140,Cp4.1LG02,12989520,12990382,"unknown protein, BEST Arabidopsis thaliana protein match is: unknown protein . LENGTH:278",0.188452,0.00185669,2.32266
Cp4.1LG03g09170	Cp4.1LG03	5600627	5601109	NEDD8-specific protease 1	0.126598	0.001682	0.800646
Cp4.1LG03g13470	Cp4.1LG03	9565110	9570833	Potassium transporter family protein LENGTH:827	0.239666	0.0017441	1.92706
Cp4.1LG03g15280	Cp4.1LG03	7924270	7924625	Unknown protein	0.673301	0.00194887	0.117015
Cp4.1LG03g17400	Cp4.1LG03	12702035	12703441	Glutathione S-transferase U7	0.450489	0.00185356	2.26656
Cp4.1LG04g00080	Cp4.1LG04	2120869	2125222	Pectin acetylesterase 10	0.203914	0.00180849333333333	1.9636
Cp4.1LG04g00660	Cp4.1LG04	1333697	1336800	Phosphoglycerate mutase family protein LENGTH:316	0.0842415	0.00167309	1.94601
Cp4.1LG04g00700	Cp4.1LG04	1352534	1354565	Transcription factor bHLH96	1	0.00160682666666667	1.73497
Cp4.1LG04g00710	Cp4.1LG04	1325550	1330225	Facilitated glucose transporter protein 1	0.207283	0.00176262333333333	2.01558
Cp4.1LG04g02100	Cp4.1LG04	58590	58883	Unknown protein	0.403411	0.00219947	2.20146
Cp4.1LG04g05890	Cp4.1LG04	5564189	5564614	EF hand calcium-binding protein family LENGTH:161	0.271199	0.00186492333333333	2.51323
Cp4.1LG04g07650	Cp4.1LG04	3890946	3892208	Unknown protein	0.469458	0.00164537333333333	-0.1427
Cp4.1LG04g09400	Cp4.1LG04	10036972	10039318	Zinc-binding dehydrogenase family protein LENGTH:343	0.372769	0.00207724	1.19342
Cp4.1LG04g15560	Cp4.1LG04	12250525	12255224	Homeobox protein knotted-1-like 6	0.0477469	0.00179225666666667	1.7403
Cp4.1LG05g01080,Cp4.1LG05,403298,405028,"HAD superfamily, subfamily IIIB acid phosphatase LENGTH:271",0.305544,0.00168358,2.74123
Cp4.1LG05g05490	Cp4.1LG05	3294841	3296368	Unknown protein	0.405914	0.00160122666666667	0.963283
Cp4.1LG05g07520	Cp4.1LG05	4695579	4698155	Heavy metal transport/detoxification superfamily protein LENGTH:178	0.321004	0.00183687333333333	2.52609
Cp4.1LG05g07710	Cp4.1LG05	4725677	4730281	Galactosyltransferase family protein LENGTH:399	0.190108	0.00169840666666667	2.60375
Cp4.1LG05g07900	Cp4.1LG05	4827239	4836298	UBX domain-containing protein LENGTH:480	0.213241	0.00181905	2.75878
Cp4.1LG05g10020,Cp4.1LG05,6492307,6492765,"lipases,hydrolases, acting on ester bonds LENGTH:1041",0.462716,0.00183348666666667,2586
Cp4.1LG05g10710	Cp4.1LG05	7160658	7168583	Unknown protein	0.0906704	0.00220761	1.94062
Cp4.1LG05g10880	Cp4.1LG05	7242934	7250000	Unknown protein	0.0794084	0.00176400666666667	1.31582
Cp4.1LG05g11140	Cp4.1LG05	7573496	7573870	Unknown protein	-0.0319512	0.00169670666666667	0.705495
Cp4.1LG05g13380	Cp4.1LG05	9451166	9451896	Unknown protein	-0.0346789	0.00159675666666667	2.39817
Cp4.1LG05g13970	Cp4.1LG05	9771073	9771573	Unknown protein	0.574066	0.00188148	1.54372
Cp4.1LG06g01520	Cp4.1LG06	800646	800957	Unknown protein	0.289277	0.00158787	2.46631
Cp4.1LG06g06240	Cp4.1LG06	3807984	3810667	Eukaryotic aspartyl protease family protein LENGTH:405	0.315444	0.00161618	1.94565
Cp4.1LG06g06270,Cp4.1LG06,3971623,3974278,"unknown protein, BEST Arabidopsis thaliana protein match is: unknown protein . LENGTH:98",0.0904102,0.00164175333333333,2.5041
Cp4.1LG06g07780	Cp4.1LG06	5697518	5701572	Ribosome maturation protein SBDS	0.414349	0.00173970666666667	2.16789
Cp4.1LG06g09770	Cp4.1LG06	7680284	7681191	Unknown protein	0.646055	0.00169055333333333	2.3923
Cp4.1LG07g03040	Cp4.1LG07	2027334	2027573	Unknown protein	0.0319092	0.00213854	0.819542
Cp4.1LG07g03160	Cp4.1LG07	2102734	2104271	early nodulin-like protein 13 LENGTH:186	0.344947	0.00186246666666667	1.88781
Cp4.1LG07g03560	Cp4.1LG07	2266900	2268151	expansin 11 LENGTH:252	0.664315	0.00169748333333333	-0.310049
Cp4.1LG07g04680	Cp4.1LG07	3475391	3476098	Unknown protein	0.214373	0.00167635666666667	2.3917
Cp4.1LG07g05830	Cp4.1LG07	3966176	3974703	Unknown protein	0.500897	0.00164326666666667	1.63599
Cp4.1LG07g08110	Cp4.1LG07	7207051	7208176	(R)-mandelonitrile lyase 3	0.548602	0.00159359333333333	1.52754
Cp4.1LG07g08220	Cp4.1LG07	7433627	7435869	Pantothenate kinase [Gossypium arboreum]	0.26262	0.00184290333333333	2.29681
Cp4.1LG07g09290	Cp4.1LG07	8241610	8244978	thylakoid lumen 18.3 kDa protein LENGTH:285	0.472195	0.00160844	2.50768
Cp4.1LG07g09810	Cp4.1LG07	8781830	8782171	Unknown protein	0.419415	0.00173909333333333	2.00953
Cp4.1LG07g10400	Cp4.1LG07	9254438	9257239	Unknown protein	0.495685	0.00167923666666667	1.66965
Cp4.1LG08g00190	Cp4.1LG08	4500365	4502703	NAC domain containing protein 86 LENGTH:476	0.265499	0.00246372	1.82041
Cp4.1LG08g00340	Cp4.1LG08	4321086	4322720	C2H2-like zinc finger protein LENGTH:270	0.267553	0.00189229	2.30277
Cp4.1LG08g01810	Cp4.1LG08	3204772	3207829	protein kinase family protein LENGTH:831	0.357915	0.00169414333333333	2.47281
Cp4.1LG08g03020	Cp4.1LG08	2367408	2368427	Unknown protein	0.143068	0.00207395666666667	1.36086
Cp4.1LG08g05050	Cp4.1LG08	1264571	1267602	Unknown protein	0.556643	0.00170374	1.62421
Cp4.1LG08g05480	Cp4.1LG08	833612	834345	Unknown protein	0.507104	0.00166828333333333	2.25593
Cp4.1LG08g08440	Cp4.1LG08	6637103	6637294	Unknown protein	-0.090107	0.00226229666666667	2.42128
Cp4.1LG08g08690	Cp4.1LG08	6852784	6855007	Unknown protein	0.26523	0.00162411666666667	0.862979
Cp4.1LG08g08850	Cp4.1LG08	6976742	6981850	Vacuolar protein sorting-associated protein 25	0.267009	0.00163504333333333	2.74748
Cp4.1LG09g02950	Cp4.1LG09	1727314	1728817	Unknown protein	0.455782	0.00227811666666667	1.77985
Cp4.1LG09g03030	Cp4.1LG09	1715119	1716759	Unknown protein	0.374636	0.00164120333333333	1.93738
Cp4.1LG09g04160	Cp4.1LG09	2660647	2665887	Aquaporin-like superfamily protein LENGTH:285	0.354716	0.00165846	2.74431
Cp4.1LG09g05360	Cp4.1LG09	3602152	3604386	Unknown protein	0.215425	0.00168302666666667	2.43989
Cp4.1LG09g05590	Cp4.1LG09	4575608	4584832	Transmembrane 9 superfamily member 5	0.137934	0.00184427	2.76965
Cp4.1LG09g05610	Cp4.1LG09	4585798	4588035	60S ribosomal protein L10a	0.213163	0.00161525	1.81678
Cp4.1LG09g05750	Cp4.1LG09	4223760	4226620	60S ribosomal protein L5	0.146471	0.00160991666666667	1.7552
Cp4.1LG09g08800	Cp4.1LG09	8067570	8069891	Thioredoxin H9	0.511368	0.00165983666666667	1.62175
Cp4.1LG10g01340	Cp4.1LG10	3351368	3352316	Unknown protein	-0.118876	0.00162525333333333	0.433754
Cp4.1LG10g10340,Cp4.1LG10,4009981,4011756,"Thiosulfate sulfurtransferase 16, chloroplastic",0.11122,0.00181002,1.59468
Cp4.1LG10g11590	Cp4.1LG10	8833070	8834760	Exosome complex component RRP43 [Gossypium arboreum]	0.266912	0.00166143666666667	2.07201
Cp4.1LG10g12290	Cp4.1LG10	9255696	9256184	VQ motif-containing protein LENGTH:173	0.0864453	0.00299689333333333	2.00854
Cp4.1LG11g02250	Cp4.1LG11	1234365	1237861	Unknown protein	0.125905	0.00164468666666667	1.50467
Cp4.1LG11g03260	Cp4.1LG11	1771497	1772043	Unknown protein	0.483268	0.00159182333333333	0.500361
Cp4.1LG11g03400	Cp4.1LG11	1782272	1789242	Unknown protein	0.106984	0.0017237	2.12064
Cp4.1LG11g03470	Cp4.1LG11	1790861	1794603	Plant protein of unknown function (DUF247) LENGTH:503	0.104132	0.00159861333333333	2.50902
Cp4.1LG11g04490	Cp4.1LG11	2544174	2546488	Histone superfamily protein LENGTH:164	0.315546	0.00177769333333333	2.77161
Cp4.1LG11g06290	Cp4.1LG11	4041488	4045805	Transducin/WD40 repeat-like superfamily protein LENGTH:504	0.339489	0.00163163666666667	2.64765
Cp4.1LG11g07350	Cp4.1LG11	5986966	5988830	Unknown protein	0.26244	0.00229342333333333	1617
Cp4.1LG11g07650	Cp4.1LG11	6077497	6079688	Protein NRT1/ PTR FAMILY 4.6	0.496091	0.00168316	1.05404
Cp4.1LG11g09540	Cp4.1LG11	8052405	8056411	GDSL-like Lipase/Acylhydrolase superfamily protein LENGTH:408	0.32448	0.00158015333333333	1.56073
Cp4.1LG12g10360	Cp4.1LG12	9440006	9445293	2-oxoglutarate (2OG) and Fe(II)-dependent oxygenase superfamily protein LENGTH:324	0.358582	0.00174226666666667	1.07438
Cp4.1LG12g11550	Cp4.1LG12	8571221	8574291	N-alpha-acetyltransferase 20	0.337035	0.00162779	2.54942
Cp4.1LG13g03880	Cp4.1LG13	6519467	6522570	Unknown protein	0.246594	0.00188324666666667	2.04857
Cp4.1LG13g07240	Cp4.1LG13	8675351	8679833	Arginyl-tRNA--protein transferase 2	0.0972148	0.00199656	2.63288
Cp4.1LG13g02250	Cp4.1LG13	1688988	1690412	Unknown protein	0.469381	0.00188423	1.58296
Cp4.1LG14g01500	Cp4.1LG14	3590809	3591153	Unknown protein	0.147791	0.00166584	2283
Cp4.1LG14g02340	Cp4.1LG14	3122053	3122860	Unknown protein	0.465577	0.0018954	1.85127
Cp4.1LG14g06130	Cp4.1LG14	601367	601944	Arabidopsis thaliana protein of unknown function (DUF821) LENGTH:542	0.326539	0.00235359666666667	2.7026
Cp4.1LG15g02390	Cp4.1LG15	2099907	2110937	Unknown protein	0.191405	0.00189027333333333	2.54805
Cp4.1LG15g02420,Cp4.1LG15,2196356,2202068,"sulfate transporter 1,3 LENGTH:656",0.153046,0.00161643333333333,2.26833
Cp4.1LG15g03130	Cp4.1LG15	4019365	4020852	Heavy metal transport/detoxification superfamily protein LENGTH:140	0.375896	0.00241986666666667	2.43907
Cp4.1LG15g04750	Cp4.1LG15	5754029	5763131	Cysteine proteinases superfamily protein LENGTH:362	0.288824	0.00170275666666667	1.99006
Cp4.1LG15g07680	Cp4.1LG15	7931323	7931556	Unknown protein	0.540722	0.00200286	1.40202
Cp4.1LG16g00840	Cp4.1LG16	1612320	1613916	Unknown protein	0.303113	0.00171046666666667	2.71767
Cp4.1LG16g02120	Cp4.1LG16	4245377	4247378	alpha/beta-Hydrolases superfamily protein LENGTH:318	0.354078	0.00181201	2.49443
Cp4.1LG16g02860	Cp4.1LG16	4879265	4886210	Unknown protein	0.125516	0.00196366666666667	1.50363
Cp4.1LG16g07120	Cp4.1LG16	7277530	7279822	myb domain protein 63 LENGTH:294	0.109283	0.00182286666666667	1.72616
Cp4.1LG16g07800	Cp4.1LG16	7721919	7722891	Unknown protein	0.150831	0.00162087666666667	1.37976
Cp4.1LG16g00490	Cp4.1LG16	156155	158370	Thioredoxin-like protein 4A	-0.104569	0.00170151666666667	2.33436
Cp4.1LG17g00230	Cp4.1LG17	412642	413775	enoyl-CoA hydratase/isomerase A LENGTH:265	0.369556	0.00210542333333333	2.48894
Cp4.1LG17g03740	Cp4.1LG17	2719919	2722986	Unknown protein	0.210475	0.00159911666666667	2.06239
Cp4.1LG17g03990	Cp4.1LG17	2955564	2957982	Unknown protein	0.0702894	0.00173347	2.22374
Cp4.1LG17g07060,Cp4.1LG17,6235223,6236604,"unknown protein, FUNCTIONS IN: molecular_function unknown, INVOLVED IN: biological_process unknown, LOCATED IN: endomembrane system, EXPRESSED IN: 13 plant structures, EXPRESSED DURING: LP.04 four leaves visible, 4 anthesis, LP.02 two leaves visible, petal differentiation and expansion stage, BEST Arabidopsis thaliana protein match is: unknown protein . …
Cp4.1LG17g10070	Cp4.1LG17	7685694	7686992	ribosome inactivating protein [Momordica charantia]	0.371869	0.00158299	0.769469
Cp4.1LG18g00610	Cp4.1LG18	1526387	1527043	Unknown protein	0.580232	0.00288372	2.74877
Cp4.1LG18g02210	Cp4.1LG18	3856232	3862853	Chaperone DnaJ-domain superfamily protein LENGTH:246	0.168042	0.00161913	1.93528
Cp4.1LG18g02370	Cp4.1LG18	3952242	3962510	evolutionarily conserved C-terminal region 5 LENGTH:634	0.166391	0.00157952666666667	2.77609
Cp4.1LG18g02570	Cp4.1LG18	4236535	4242195	Protein of unknown function (DUF707) LENGTH:395	0.0998596	0.0023596	2.16856
Cp4.1LG18g02680,Cp4.1LG18,4253303,4262557,"Protein TRIGALACTOSYLDIACYLGLYCEROL 3, chloroplastic",0.224926,0.00173556666666667,2.50451
Cp4.1LG18g05860	Cp4.1LG18	6221886	6228221	Family of unknown function (DUF566) LENGTH:644	0.0500483	0.00169152333333333	2.39743
Cp4.1LG19g04870	Cp4.1LG19	4143084	4147023	Unknown protein	0.0899691	0.00157855333333333	2.52442
Cp4.1LG20g01940	Cp4.1LG20	1117560	1122487	alcohol dehydrogenase 1 LENGTH:379	0.175419	0.00160820333333333	1.13855
Cp4.1LG20g04890	Cp4.1LG20	2838289	2840563	60S ribosomal protein L32-1	0.17069	0.00207630333333333	2.44176
Cp4.1LG20g06150	Cp4.1LG20	3789564	3791138	phloem protein 2-A9 LENGTH:180	0.437044	0.00162543333333333	2.44793
