# Supplementary material for: Whole-genome resequencing of Cucurbita pepo morphotypes to discover genomic variants associated with morphology and horticulturally valuable traits
Source: Hortic Res. 2019 Aug 11;6:94. doi: 10.1038/s41438-019-0176-9 (PMC6804688; doi:10.1038/s41438-019-0176-9)
Supplement: Supplementary file 4 — Supplementary Table 3. [file 41438_2019_176_MOESM4_ESM.csv]

GeneID	Chrom	Start	End	Predicted function	Fst	Genetic diversity	Tajima's D
Cp4.1LG01g18700	Cp4.1LG01	16061932	16062901	Domain of unknown function (DUF2431) LENGTH:515	0.266364	0.00229568333333333	1.51076
Cp4.1LG01g18750	Cp4.1LG01	16089171	16093456	Unknown protein	0.580766	0.00164755333333333	1.5911
Cp4.1LG01g23180	Cp4.1LG01	19782839	19797314	matrix metalloproteinase LENGTH:378	0.554295	0.00164261	1.36157
Cp4.1LG01g04290	Cp4.1LG01	1396177	1403086	Exosome complex component RRP41	-0.205745	0.00173210666666667	2.23313
Cp4.1LG01g05160	Cp4.1LG01	865456	868966	UDP-glucosyl transferase 85A3 LENGTH:488	0.351093	0.00190144666666667	1.5241
Cp4.1LG01g11310	Cp4.1LG01	6124823	6125825	Unknown protein	0.282498	0.00268620333333333	1.13689
Cp4.1LG02g07180	Cp4.1LG02	747792	753928	Unknown protein	0.486563	0.00167137	2.26144
Cp4.1LG03g02350	Cp4.1LG03	648200	651510	NAD(P)-binding Rossmann-fold superfamily protein LENGTH:331	-0.019119	0.00176345666666667	1.40631
Cp4.1LG03g04240	Cp4.1LG03	2310865	2312445	NF-kappa-B-activating protein [Medicago truncatula]	0.522209	0.00209564	2.31215
Cp4.1LG03g05520	Cp4.1LG03	4737354	4739433	2-oxoglutarate (2OG) and Fe(II)-dependent oxygenase superfamily protein LENGTH:317	0.353271	0.00165678	-0.362318
Cp4.1LG03g05540	Cp4.1LG03	4722133	4733490	Disease resistance protein RGA2	0.293833	0.0020332	0.943538
Cp4.1LG03g05660	Cp4.1LG03	4654387	4655549	Unknown protein	0.622489	0.00183654666666667	1.43937
Cp4.1LG03g05710	Cp4.1LG03	4561280	4562659	Heavy metal transport/detoxification superfamily protein LENGTH:149	0.601516	0.00267543333333333	0.586643
Cp4.1LG03g07560	Cp4.1LG03	3320510	3321050	Unknown protein	0.471916	0.00211326666666667	1.31302
Cp4.1LG03g09890	Cp4.1LG03	11965270	11980423	Protein NRT1/ PTR FAMILY 5.2	0.278498	0.00168185666666667	1.45253
Cp4.1LG03g10420	Cp4.1LG03	11638772	11640602	Pectin lyase-like superfamily protein LENGTH:456	0.117647	0.00225865333333333	2.37863
Cp4.1LG03g10460	Cp4.1LG03	11645007	11646265	Unknown protein	0.41276	0.00197876333333333	2.30042
Cp4.1LG03g11770	Cp4.1LG03	10884567	10887184	conserved hypothetical protein [Ricinus communis] gb|EEF43046.1| conserved hypothetical protein [Ricinus communis]	0.400232	0.00182284	2.09246
Cp4.1LG03g12250,Cp4.1LG03,10434396,10437328,"Glucan endo-1,3-beta-glucosidase 3",0.21122,0.00176968666666667,1.55608
Cp4.1LG03g18160	Cp4.1LG03	12219529	12221260	F-box protein PP2-B1	0.314936	0.00311958333333333	1.59375
Cp4.1LG04g00040	Cp4.1LG04	2135446	2138022	Unknown protein	0.329338	0.00180037	1.74899
Cp4.1LG04g00070	Cp4.1LG04	2178725	2179886	MADS-box transcription factor family protein LENGTH:218	0.226479	0.00204166333333333	1.38937
Cp4.1LG04g03070	Cp4.1LG04	7418118	7419448	Unknown protein	0.104488	0.00171617333333333	1.4622
Cp4.1LG04g03320	Cp4.1LG04	7301227	7301586	Unknown protein	0.625654	0.00214588	1.33148
Cp4.1LG04g03550	Cp4.1LG04	7208678	7213435	Homeobox-leucine zipper family protein / lipid-binding START domain-containing protein LENGTH:762	0.611425	0.00174446	1.45267
Cp4.1LG04g03560	Cp4.1LG04	7260409	7261666	Unknown protein	0.176661	0.00216859666666667	1.39326
Cp4.1LG04g03800	Cp4.1LG04	7053610	7056981	Homeobox protein knotted-1-like 12	0.548302	0.00202256	1.67038
Cp4.1LG04g03820	Cp4.1LG04	6889080	6889742	Unknown protein	0.387416	0.00239454	1.30407
Cp4.1LG04g15550	Cp4.1LG04	12236961	12238815	myb domain protein 98 LENGTH:427	0.358188	0.00165408	2.36712
Cp4.1LG04g15950	Cp4.1LG04	12371286	12375150	Cytochrome P450 superfamily protein LENGTH:513	0.047138	0.00168908	1.4243
Cp4.1LG05g05190	Cp4.1LG05	3108291	3109499	Peroxidase superfamily protein LENGTH:358	0.448869	0.00169855333333333	1.30216
Cp4.1LG05g05200,Cp4.1LG05,3068888,3073492,"Enoyl-[acyl-carrier-protein] reductase [NADH], chloroplastic",0.308114,0.00182313,1.36644
Cp4.1LG05g05270	Cp4.1LG05	3135461	3136528	Bifunctional inhibitor/lipid-transfer protein/seed storage 2S albumin superfamily protein LENGTH:205	0.187335	0.00166802333333333	1.55888
Cp4.1LG05g06920	Cp4.1LG05	4253722	4258064	MADS-box transcription factor 50	0.440707	0.00169428333333333	1.4731
Cp4.1LG05g07200	Cp4.1LG05	4400949	4404235	Unknown protein	0.0416776	0.00168401333333333	1.84772
Cp4.1LG05g11370	Cp4.1LG05	7740072	7741465	Red chlorophyll catabolite reductase	0.0806978	0.00168567666666667	1.51304
Cp4.1LG05g12200	Cp4.1LG05	8461644	8461856	Unknown protein	0.40989	0.00391333333333333	1.33727
Cp4.1LG05g13300	Cp4.1LG05	9353506	9355586	Unknown protein	-0.106271	0.00174178666666667	1.44739
Cp4.1LG05g13430	Cp4.1LG05	9404254	9407661	Ser/Thr-rich T10 in DGCR region [Gossypium arboreum]	0.104955	0.00171157666666667	1.44664
Cp4.1LG06g05990	Cp4.1LG06	3785889	3788842	Unknown protein	0.405928	0.00202777666666667	1.50345
Cp4.1LG06g08080	Cp4.1LG06	5432026	5435150	Unknown protein	0.35868	0.00218772333333333	1.41786
Cp4.1LG07g02560,Cp4.1LG07,1172484,1173857,"INVOLVED IN: 10-formyltetrahydrofolate bi s in 780 species: Archae - 12, Bacteria - 1396, Metazoa - 17338, Fungi - 3422, Plants - 5037, Viruses - 0, Other Eukaryotes - 2996 (source: NCBI BLink). LENGTH:234",0.399578,0.00193767,2.27033
Cp4.1LG07g04660	Cp4.1LG07	2872022	2873697	conserved hypothetical protein [Ricinus communis] gb|EEF52510.1| conserved hypothetical protein [Ricinus communis]	0.63782	0.00183106333333333	2.10501
Cp4.1LG07g05350	Cp4.1LG07	3044334	3044963	Unknown protein	0.576425	0.00167226	2.17057
Cp4.1LG07g05630	Cp4.1LG07	4203757	4204497	F-box family protein LENGTH:252	0.467716	0.00207207333333333	2.32406
Cp4.1LG07g06430	Cp4.1LG07	4610082	4614516	Transmembrane emp24 domain-containing protein p24delta9	0.180524	0.00172498666666667	2.04764
Cp4.1LG07g06780,Cp4.1LG07,5639094,5645025,"disease resistance protein (TIR-NBS-LRR class), putative LENGTH:1294",0.600143,0.0021649,2.00386
Cp4.1LG08g09700	Cp4.1LG08	7667637	7668134	Unknown protein	0.375036	0.00223653666666667	1.50748
Cp4.1LG08g12670	Cp4.1LG08	9142477	9144508	WRKY DNA-binding protein 70 LENGTH:294	0.160971	0.00219559666666667	2.36581
Cp4.1LG09g00830	Cp4.1LG09	552927	554728	Unknown protein	0.626124	0.00165039	1.52566
Cp4.1LG09g03280	Cp4.1LG09	1917650	1918233	Auxin-responsive protein IAA32	0.612265	0.00208587666666667	1.49585
Cp4.1LG09g04570	Cp4.1LG09	2953457	2958858	Peptidyl-prolyl cis-trans isomerase D	-0.243436	0.00165682	1.59657
Cp4.1LG09g10990	Cp4.1LG09	9467220	9468188	UV-induced protein uvi31 [Zea mays]	0.193938	0.00204527333333333	2.02029
Cp4.1LG09g11370	Cp4.1LG09	9698914	9700893	Reticulon family protein LENGTH:225	0.477747	0.00174939666666667	2.14422
Cp4.1LG10g03480	Cp4.1LG10	1987977	1988183	Unknown protein	-0.00456717	0.00172599666666667	1.21883
Cp4.1LG10g07100	Cp4.1LG10	6125733	6128380	AP2 domain class transcription factor [Medicago truncatula]	0.270161	0.00313166333333333	2.37787
Cp4.1LG10g07120	Cp4.1LG10	6098456	6110597	HXXXD-type acyl-transferase family protein LENGTH:443	0.41586	0.00182194666666667	2.21095
Cp4.1LG10g07400	Cp4.1LG10	5787787	5791000	ubiquitin-conjugating enzyme 28 LENGTH:190	0.601265	0.00171788	1.4069
Cp4.1LG10g07750	Cp4.1LG10	5521701	5522155	Tautomerase/MIF superfamily protein LENGTH:122	0.458763	0.00169685	1.33148
Cp4.1LG10g10640	Cp4.1LG10	7109565	7113006	nodulin MtN21 /EamA-like transporter family protein LENGTH:402	0.360602	0.00176572	1.45501
Cp4.1LG10g11600	Cp4.1LG10	8784908	8786825	30S ribosomal protein S5	0.370345	0.0017311	1.39794
Cp4.1LG11g01740	Cp4.1LG11	940975	948299	serpin 3 LENGTH:385	0.174278	0.00163995	2.07363
Cp4.1LG12g00420	Cp4.1LG12	231019	231324	Unknown protein	0.534477	0.00174863333333333	1.2971
Cp4.1LG12g00430	Cp4.1LG12	231647	232204	Eukaryotic aspartyl protease family protein LENGTH:437	0.612733	0.00246027	1.40948
Cp4.1LG12g01190	Cp4.1LG12	702057	705889	NADH dehydrogenase [ubiquinone] 1 alpha subcomplex subunit 13-B	-0.0614396	0.00197180333333333	1.41796
Cp4.1LG12g01270	Cp4.1LG12	830458	832122	60S ribosomal protein L14-2	-0.252004	0.00170940333333333	1.39435
Cp4.1LG12g09850	Cp4.1LG12	5244563	5245995	Plant protein of unknown function (DUF247) LENGTH:448	0.134196	0.00218352	1.35193
Cp4.1LG12g09870	Cp4.1LG12	5263810	5274870	Unknown protein	0.325369	0.00204218	1.61745
Cp4.1LG12g09880	Cp4.1LG12	5269485	5276558	Unknown protein	0.394911	0.00193338	1.70399
Cp4.1LG13g06090	Cp4.1LG13	4902705	4904948	Unknown protein	0.488525	0.00174369666666667	2.18189
Cp4.1LG13g11500	Cp4.1LG13	9165327	9166677	Gibberellin-regulated family protein LENGTH:119	0.286608	0.00164633333333333	1.41334
Cp4.1LG13g00780	Cp4.1LG13	654392	655717	Cu2+ plastocyanin-like [Arabidopsis arenosa]	0.00756296	0.00197344666666667	1.41419
Cp4.1LG13g02000	Cp4.1LG13	1485047	1486197	expansin A7 LENGTH:262	-0.14141	0.00164895333333333	1382
Cp4.1LG13g02290	Cp4.1LG13	1880647	1884893	subtilisin-like serine protease 2 LENGTH:764	0.432486	0.00220144666666667	1.59102
Cp4.1LG14g07190	Cp4.1LG14	5032805	5033539	Endoglucanase [Medicago truncatula] gb|AES99876.1| glycosyl hydrolase family 9 protein [Medicago truncatula]	0.620475	0.00318989	1.41365
Cp4.1LG14g07240,Cp4.1LG14,5138150,5141888,"lipases,hydrolases, acting on ester bonds LENGTH:1041",0.422055,0.00183697333333333,1.60215
Cp4.1LG14g07360	Cp4.1LG14	5493342	5500225	EH domain-containing protein 1	0.216186	0.00231098	1.97976
Cp4.1LG14g07440	Cp4.1LG14	5672982	5678514	Rab3 GTPase-activating protein catalytic subunit	-0.0352045	0.00165130666666667	1.9602
Cp4.1LG14g07460	Cp4.1LG14	5695628	5700578	Cell division protein FtsZ	0.149582	0.00210742	2.02212
Cp4.1LG14g07610	Cp4.1LG14	5916128	5917347	Pectin lyase-like superfamily protein LENGTH:401	0.345402	0.00196468333333333	1.57595
Cp4.1LG14g03320	Cp4.1LG14	2406631	2407861	Glutathione S-transferase 3	0.415396	0.00224065333333333	1.41454
Cp4.1LG14g05250	Cp4.1LG14	1117750	1122806	Pectin lyase-like superfamily protein LENGTH:456	0.506859	0.00331204333333333	1.1221
Cp4.1LG14g08430	Cp4.1LG14	7012586	7015663	Guard cell S-type anion channel SLAC1	-0.0679555	0.00172719	0.820721
Cp4.1LG14g08700	Cp4.1LG14	7162280	7166903	copper ion binding LENGTH:170	0.537269	0.00181087	1.8449
Cp4.1LG14g08790	Cp4.1LG14	7329415	7337578	Unknown protein	0.67274	0.00225191	1.55009
Cp4.1LG14g08950	Cp4.1LG14	7526118	7529571	Haloacid dehalogenase-like hydrolase (HAD) superfamily protein LENGTH:244	0.0757673	0.00229979666666667	1.80879
Cp4.1LG14g09060	Cp4.1LG14	7546584	7556633	lon protease 2 LENGTH:888	0.179929	0.00234099	2.01125
Cp4.1LG15g01500	Cp4.1LG15	1222340	1223975	nuclear transport factor 2 (NTF2) family protein / RNA recognition motif (RRM)-containing protein LENGTH:1294	0.427139	0.00261411333333333	1.41639
Cp4.1LG15g01690	Cp4.1LG15	1407538	1408193	Transcription factor-like protein [Theobroma cacao] gb|EOY19511.1| Transcription factor-like protein [Theobroma cacao]	0.444418	0.00217199333333333	1.90834
Cp4.1LG16g01740	Cp4.1LG16	3851763	3856019	Disease resistance protein	0.0399848	0.00181547333333333	2.10189
Cp4.1LG16g04040	Cp4.1LG16	5592361	5593656	Basic-leucine zipper (bZIP) transcription factor family protein LENGTH:329	0.628889	0.00192192333333333	1.39079
Cp4.1LG16g07500	Cp4.1LG16	7543017	7545441	small ubiquitin-like modifier 1 LENGTH:100	-0.0660138	0.00177575	1.38997
Cp4.1LG17g02010	Cp4.1LG17	1396894	1398462	Calcium-dependent lipid-binding (CaLB domain) family protein LENGTH:601	0.0214769	0.00176772	1.9437
Cp4.1LG17g04430	Cp4.1LG17	3020331	3021171	cytochrome B5 isoform E LENGTH:134	0.632102	0.00190476333333333	1.37528
Cp4.1LG17g05250	Cp4.1LG17	4354724	4367309	Protein kinase superfamily protein LENGTH:829	0.477758	0.00170054666666667	1.38677
Cp4.1LG17g08160	Cp4.1LG17	5445440	5445631	Unknown protein	0.144182	0.00201667666666667	1.82734
Cp4.1LG17g09220	Cp4.1LG17	7058548	7059210	Unknown protein	0.379099	0.00215032	1.96846
Cp4.1LG18g01620	Cp4.1LG18	3145795	3162391	beta glucosidase 12 LENGTH:507	0.483251	0.00168899333333333	0.644516
Cp4.1LG18g02000,Cp4.1LG18,3724376,3727643,"Succinate dehydrogenase subunit 6, mitochondrial",0.289277,0.00165536333333333,2.2747
Cp4.1LG18g02060	Cp4.1LG18	3672352	3674030	Unknown protein	0.58659	0.00240144666666667	1.40177
Cp4.1LG18g02160,Cp4.1LG18,3779146,3780558,"Chlorophyll a-b binding protein 8, chloroplastic",0.0364964,0.00185920333333333,2.32088
Cp4.1LG18g07270	Cp4.1LG18	7133789	7142442	Phenylalanine--tRNA ligase beta subunit	-0.0926736	0.00190438666666667	2.26906
Cp4.1LG18g07590	Cp4.1LG18	7288961	7290339	Unknown protein	0.589166	0.00172015333333333	1.38937
Cp4.1LG18g07930	Cp4.1LG18	7475298	7477659	60S ribosomal protein L34	0.579294	0.00184495	1.74772
Cp4.1LG18g00400	Cp4.1LG18	891952	893966	Unknown protein	0.198876	0.00184670333333333	1.26159
Cp4.1LG19g09310	Cp4.1LG19	6130001	6131570	S-adenosyl-L-methionine-dependent methyltransferases superfamily protein LENGTH:371	0.329561	0.00196025666666667	2.05369
Cp4.1LG19g09500	Cp4.1LG19	6002027	6003544	UDP-Glycosyltransferase superfamily protein LENGTH:481	0.599502	0.00254889	2.37633
Cp4.1LG19g02960	Cp4.1LG19	2691760	2693110	serine carboxypeptidase-like 40 LENGTH:502	0.649015	0.00216282666666667	2.07786
