# Supplementary material for: Whole-genome resequencing of Cucurbita pepo morphotypes to discover genomic variants associated with morphology and horticulturally valuable traits
Source: Hortic Res. 2019 Aug 11;6:94. doi: 10.1038/s41438-019-0176-9 (PMC6804688; doi:10.1038/s41438-019-0176-9)
Supplement: Supplementary file 5 — Supplementary Table 4. [file 41438_2019_176_MOESM5_ESM.xls]

## Sheet: genes_fst1
geneID,chrom,start,end,predicted_function
Cp4.1LG01g17440,Cp4.1LG01,12490066,12492495,40S ribosomal protein S4-3
Cp4.1LG01g17500,Cp4.1LG01,12723713,12730351,Cysteine protease ATG4b
Cp4.1LG01g17710,Cp4.1LG01,12981618,12982493,Transcription factor TCP12
Cp4.1LG01g17730,Cp4.1LG01,12987200,12988591,Eukaryotic aspartyl protease family protein LENGTH:452
Cp4.1LG01g17740,Cp4.1LG01,12857633,12858497,nudix hydrolase 1 LENGTH:147
Cp4.1LG01g17760,Cp4.1LG01,12954495,12954794,Unknown protein
Cp4.1LG01g17530,Cp4.1LG01,13577459,13578284,Agamous-like MADS-box protein AGL80
Cp4.1LG01g17920,Cp4.1LG01,14539443,14539943,Unknown protein
Cp4.1LG01g18140,Cp4.1LG01,15052574,15053706,Unknown protein
Cp4.1LG01g18250,Cp4.1LG01,15588690,15590395,nudix hydrolase homolog 17 LENGTH:182
Cp4.1LG01g19040,Cp4.1LG01,16240524,16243152,strictosidine synthase-like 3 LENGTH:390
Cp4.1LG01g19190,Cp4.1LG01,16357259,16363805,"unknown protein, FUNCTIONS IN: molecular_function unknown, INVOLVED IN: biological_process unknown, LOCATED IN: chloroplast, EXPRESSED IN: 21 plant structures, EXPRESSED DURING: 13 growth stages, Has 58 Blast hits to 58 proteins in 23 species: Archae - 0, Bacteria - 4, Metazoa - 1, Fungi - 0, Plants - 44, Viruses - 0, Other Eukaryotes - 9 (source: NCBI…
Cp4.1LG01g19200,Cp4.1LG01,16350247,16352879,Plant calmodulin-binding protein-related LENGTH:612
Cp4.1LG01g19260,Cp4.1LG01,16482714,16483382,Unknown protein
Cp4.1LG01g19380,Cp4.1LG01,16455189,16455610,Unknown protein
Cp4.1LG01g19440,Cp4.1LG01,16575557,16578123,GRAM domain-containing protein / ABA-responsive protein-related LENGTH:222
Cp4.1LG01g19460,Cp4.1LG01,16576778,16581830,alpha/beta-Hydrolases superfamily protein LENGTH:434
Cp4.1LG01g19520,Cp4.1LG01,16635216,16637762,Pentatricopeptide repeat-containing protein
Cp4.1LG01g19610,Cp4.1LG01,16703700,16707271,DNA-directed RNA polymerase II subunit RPB7
Cp4.1LG01g19800,Cp4.1LG01,16944901,16955521,Endoplasmic reticulum vesicle transporter protein LENGTH:354
Cp4.1LG01g19820,Cp4.1LG01,16913665,16915713,exocyst subunit exo70 family protein C2 LENGTH:695
Cp4.1LG01g20190,Cp4.1LG01,17107619,17108515,Unknown protein
Cp4.1LG01g20230,Cp4.1LG01,17281073,17282772,C2H2-like zinc finger protein [Theobroma cacao] gb|EOY16207.1| C2H2-like zinc finger protein [Theobroma cacao]
Cp4.1LG01g20250,Cp4.1LG01,17271978,17277114,Dual specificity protein kinase TTK
Cp4.1LG01g20290,Cp4.1LG01,17240522,17244833,phosphatidylinositol-4-phosphate 5-kinase 1 LENGTH:752
Cp4.1LG01g20310,Cp4.1LG01,17202950,17208760,"unknown protein, LOCATED IN: chloroplast, EXPRESSED IN: 24 plant structures, EXPRESSED DURING: 14 growth stages, BEST Arabidopsis thaliana protein match is: unknown protein . LENGTH:581"
Cp4.1LG01g20560,Cp4.1LG01,17417169,17421425,IAA-amino acid hydrolase ILR1-like 6
Cp4.1LG01g20580,Cp4.1LG01,17408277,17411396,BTB/POZ domain-containing protein LENGTH:326
Cp4.1LG01g20970,Cp4.1LG01,17748946,17751885,Bidirectional sugar transporter SWEET1
Cp4.1LG01g21460,Cp4.1LG01,18041041,18044589,"unknown protein, FUNCTIONS IN: molecular_function unknown, INVOLVED IN: biological_process unknown, LOCATED IN: endoplasmic reticulum, EXPRESSED IN: 25 plant structures, EXPRESSED DURING: 15 growth stages, Has 34 Blast hits to 34 proteins in 11 species: Archae - 0, Bacteria - 0, Metazoa - 0, Fungi - 0, Plants - 34, Viruses - 0, Other Eukaryotes - 0 (so…
Cp4.1LG01g21480,Cp4.1LG01,18122281,18125395,calcium dependent protein kinase 1 LENGTH:610
Cp4.1LG01g21500,Cp4.1LG01,18090933,18094268,"Alpha-(1,4)-fucosyltransferase"
Cp4.1LG01g21520,Cp4.1LG01,18104517,18109135,adenylate kinase family protein LENGTH:588
Cp4.1LG01g21550,Cp4.1LG01,18127395,18129230,Ethylene insensitive 3 family protein LENGTH:628
Cp4.1LG01g21590,Cp4.1LG01,18129768,18130752,Unknown protein
Cp4.1LG01g21830,Cp4.1LG01,20555236,20557081,Unknown protein
Cp4.1LG01g22150,Cp4.1LG01,20338325,20340280,Pentatricopeptide repeat (PPR) superfamily protein LENGTH:665
Cp4.1LG01g22200,Cp4.1LG01,20309288,20310583,E3 ubiquitin-protein ligase RING1
Cp4.1LG01g22280,Cp4.1LG01,20320621,20323008,"6-phosphogluconate dehydrogenase, decarboxylating 3"
Cp4.1LG01g22400,Cp4.1LG01,20292166,20294491,Pentatricopeptide repeat-containing protein
Cp4.1LG01g22410,Cp4.1LG01,20295422,20307939,ARM repeat superfamily protein LENGTH:2153
Cp4.1LG01g23750,Cp4.1LG01,19451816,19452399,expansin A6 LENGTH:257
Cp4.1LG01g23760,Cp4.1LG01,19467167,19467439,ROTUNDIFOLIA like 8 LENGTH:87
Cp4.1LG01g23790,Cp4.1LG01,19473360,19476725,"TPX2 family protein, putative isoform 5 [Theobroma cacao] gb|EOY02642.1| TPX2 family protein, putative isoform 5 [Theobroma cacao]"
Cp4.1LG01g23840,Cp4.1LG01,19325873,19336471,binding protein [Arabidopsis lyrata subsp. lyrata] gb|EFH56066.1| binding protein [Arabidopsis lyrata subsp. lyrata]
Cp4.1LG01g23850,Cp4.1LG01,19365751,19369450,Geranylgeranyl transferase type-1 subunit beta
Cp4.1LG01g23890,Cp4.1LG01,19373503,19374930,Heat shock 70 kDa protein 1-like
Cp4.1LG01g23930,Cp4.1LG01,19379956,19381994,Dof-type zinc finger DNA-binding family protein LENGTH:399
Cp4.1LG01g23960,Cp4.1LG01,19320234,19323557,actin depolymerizing factor 1 LENGTH:150
Cp4.1LG01g23990,Cp4.1LG01,19346931,19348274,Unknown protein
Cp4.1LG01g24010,Cp4.1LG01,19285257,19289589,"PsbP-like protein 1, chloroplastic"
Cp4.1LG01g24250,Cp4.1LG01,19134274,19139066,conserved hypothetical protein [Ricinus communis] gb|EEF32684.1| conserved hypothetical protein [Ricinus communis]
Cp4.1LG01g24280,Cp4.1LG01,19143568,19144434,Unknown protein
Cp4.1LG01g25370,Cp4.1LG01,20786551,20787069,BEST Arabidopsis thaliana protein match is: maternal effect embryo arrest 60 . LENGTH:204
Cp4.1LG01g25390,Cp4.1LG01,20812129,20816172,CASP-like protein 5B1
Cp4.1LG01g25440,Cp4.1LG01,20864032,20866980,glyceraldehyde-3-phosphate dehydrogenase C2 LENGTH:338
Cp4.1LG01g25450,Cp4.1LG01,20835555,20838798,"Ribulose bisphosphate carboxylase/oxygenase activase 1, chloroplastic"
Cp4.1LG01g25460,Cp4.1LG01,20782671,20785375,ROP guanine nucleotide exchange factor 5 LENGTH:611
Cp4.1LG01g25540,Cp4.1LG01,20834550,20835230,AT-hook motif nuclear-localized protein 20 LENGTH:281
Cp4.1LG01g25570,Cp4.1LG01,20811171,20812404,Mitochondrial glycoprotein family protein LENGTH:267
Cp4.1LG01g25580,Cp4.1LG01,20837456,20840771,"DNA binding protein, putative [Ricinus communis] gb|EEF38128.1| DNA binding protein, putative [Ricinus communis]"
Cp4.1LG01g25600,Cp4.1LG01,20816273,20818394,Mannose-1-phosphate guanyltransferase
Cp4.1LG01g26000,Cp4.1LG01,20990412,20991977,Protein of unknown function (DUF 3339) LENGTH:69
Cp4.1LG01g26080,Cp4.1LG01,21162055,21165822,Unknown protein
Cp4.1LG01g00010,Cp4.1LG01,3798312,3799517,Protein of unknown function (DUF793) LENGTH:371
Cp4.1LG01g00440,Cp4.1LG01,3565875,3566186,Unknown protein
Cp4.1LG01g00460,Cp4.1LG01,3500507,3502864,Pathogen-related protein
Cp4.1LG01g00560,Cp4.1LG01,3523199,3525548,DCD (Development and Cell Death) domain protein LENGTH:349
Cp4.1LG01g00850,Cp4.1LG01,3316137,3316487,Unknown protein
Cp4.1LG01g00970,Cp4.1LG01,3318245,3318565,Unknown protein
Cp4.1LG01g01010,Cp4.1LG01,3247621,3251080,Reticulon family protein LENGTH:267
Cp4.1LG01g01600,Cp4.1LG01,2921516,2925554,"homogentisate 1,2-dioxygenase LENGTH:461"
Cp4.1LG01g02940,Cp4.1LG01,2145103,2149006,Chaperone protein DnaK
Cp4.1LG01g03670,Cp4.1LG01,1609699,1610922,UDP-D-glucuronate 4-epimerase 2 LENGTH:434
Cp4.1LG01g03740,Cp4.1LG01,1604935,1605664,Protein of unknown function (DUF1442) LENGTH:236
Cp4.1LG01g03860,Cp4.1LG01,1536908,1538029,Glucosyl transferase family 8 [Theobroma cacao] gb|EOY00296.1| Glucosyl transferase family 8 [Theobroma cacao]
Cp4.1LG01g03890,Cp4.1LG01,1510406,1515258,"unknown protein, FUNCTIONS IN: molecular_function unknown, INVOLVED IN: biological_process unknown, LOCATED IN: vacuole, EXPRESSED IN: 24 plant structures, EXPRESSED DURING: 15 growth stages, BEST Arabidopsis thaliana protein match is: unknown protein . LENGTH:531"
Cp4.1LG01g03990,Cp4.1LG01,1527777,1530678,formin 8 LENGTH:760
Cp4.1LG01g04000,Cp4.1LG01,1524322,1525774,Two-component response regulator ARR4
Cp4.1LG01g05250,Cp4.1LG01,802243,808940,60S acidic ribosomal protein P0
Cp4.1LG01g06920,Cp4.1LG01,3925065,3926753,GRAS family transcription factor LENGTH:486
Cp4.1LG01g07240,Cp4.1LG01,5713166,5716161,RING/U-box superfamily protein LENGTH:363
Cp4.1LG01g07750,Cp4.1LG01,5263963,5264687,Polyketide cyclase/dehydrase and lipid transport superfamily protein LENGTH:151
Cp4.1LG01g07790,Cp4.1LG01,5321598,5321921,Unknown protein
Cp4.1LG01g08180,Cp4.1LG01,5080642,5085439,ATP-dependent RNA helicase DeaD
Cp4.1LG01g08470,Cp4.1LG01,4919454,4921216,Protein of unknown function (DUF1218) LENGTH:173
Cp4.1LG01g08570,Cp4.1LG01,4906003,4908639,Thioredoxin superfamily protein LENGTH:186
Cp4.1LG01g08600,Cp4.1LG01,4900819,4904875,3-deoxy-manno-octulosonate cytidylyltransferase
Cp4.1LG01g08640,Cp4.1LG01,4912194,4914186,PENTATRICOPEPTIDE REPEAT 596 LENGTH:596
Cp4.1LG01g08650,Cp4.1LG01,4914794,4917914,"unknown protein, Has 30201 Blast hits to 17322 proteins in 780 species: Archae - 12, Bacteria - 1396, Metazoa - 17338, Fungi - 3422, Plants - 5037, Viruses - 0, Other Eukaryotes - 2996 (source: NCBI BLink). LENGTH:351"
Cp4.1LG01g08940,Cp4.1LG01,4534144,4534422,Unknown protein
Cp4.1LG01g08990,Cp4.1LG01,4484246,4490504,"ATP-dependent RNA helicase, putative LENGTH:1168"
Cp4.1LG01g09430,Cp4.1LG01,4256556,4257804,"Succinate dehydrogenase [ubiquinone] iron-sulfur subunit 3, mitochondrial"
Cp4.1LG01g09540,Cp4.1LG01,4202402,4208118,RNA-binding (RRM/RBD/RNP motifs) family protein LENGTH:451
Cp4.1LG01g09700,Cp4.1LG01,7101274,7102243,Unknown protein
Cp4.1LG01g10710,Cp4.1LG01,6396572,6396835,conserved hypothetical protein [Ricinus communis] gb|EEF30810.1| conserved hypothetical protein [Ricinus communis]
Cp4.1LG01g10790,Cp4.1LG01,6390878,6392029,RING/U-box superfamily protein LENGTH:320
Cp4.1LG01g10920,Cp4.1LG01,6366461,6367258,AT hook motif DNA-binding family protein [Medicago truncatula]
Cp4.1LG01g11770,Cp4.1LG01,5846847,5847389,SAUR family protein [Morus alba]
Cp4.1LG01g11870,Cp4.1LG01,5818048,5819055,"unknown protein, BEST Arabidopsis thaliana protein match is: unknown protein . LENGTH:271"
Cp4.1LG01g11890,Cp4.1LG01,5787938,5789740,squamosa promoter binding protein-like 10 LENGTH:396
Cp4.1LG01g11900,Cp4.1LG01,5779955,5780705,Unknown protein
Cp4.1LG01g11910,Cp4.1LG01,5752913,5753125,Protein of unknown function (DUF 3339) LENGTH:69
Cp4.1LG01g13630,Cp4.1LG01,8064021,8064869,"Ribulose bisphosphate carboxylase small chain, chloroplastic"
Cp4.1LG01g13680,Cp4.1LG01,8052353,8053321,conserved hypothetical protein [Ricinus communis] gb|EEF35356.1| conserved hypothetical protein [Ricinus communis]
Cp4.1LG01g13700,Cp4.1LG01,8047864,8049554,conserved hypothetical protein [Ricinus communis] gb|EEF35368.1| conserved hypothetical protein [Ricinus communis]
Cp4.1LG01g13720,Cp4.1LG01,8043945,8044643,zinc finger protein 6 LENGTH:197
Cp4.1LG01g13890,Cp4.1LG01,8016062,8020148,Protein phosphatase 2C family protein LENGTH:436
Cp4.1LG01g14560,Cp4.1LG01,7467109,7468413,Protein kinase superfamily protein LENGTH:456
Cp4.1LG01g14570,Cp4.1LG01,7469883,7480909,Transmembrane amino acid transporter family protein LENGTH:550
Cp4.1LG01g14580,Cp4.1LG01,7438417,7441766,Calcium-dependent lipid-binding (CaLB domain) family protein LENGTH:540
Cp4.1LG01g14600,Cp4.1LG01,7486967,7492094,"unknown protein, FUNCTIONS IN: molecular_function unknown, INVOLVED IN: pollen development, LOCATED IN: chloroplast, Has 44 Blast hits to 44 proteins in 20 species: Archae - 0, Bacteria - 4, Metazoa - 0, Fungi - 0, Plants - 39, Viruses - 0, Other Eukaryotes - 1 (source: NCBI BLink). LENGTH:212"
Cp4.1LG01g14610,Cp4.1LG01,7492172,7493897,Cysteine proteinases superfamily protein LENGTH:358
Cp4.1LG01g14620,Cp4.1LG01,7483339,7483827,E3 ubiquitin ligase complex SCF subunit sconC
Cp4.1LG01g14640,Cp4.1LG01,7485832,7488438,U-box domain-containing protein 14
Cp4.1LG01g14680,Cp4.1LG01,7442797,7443483,Acyl-CoA N-acyltransferases (NAT) superfamily protein LENGTH:236
Cp4.1LG01g14690,Cp4.1LG01,7445788,7446441,GCN5-related N-acetyltransferase family protein [Populus trichocarpa] gb|EEF01484.2| GCN5-related N-acetyltransferase family protein [Populus trichocarpa]
Cp4.1LG01g15560,Cp4.1LG01,9321753,9322193,60S ribosomal protein L27a-3
Cp4.1LG01g15640,Cp4.1LG01,9300513,9302962,Phosphoribosyl pyrophosphate (PRPP) synthase 3 isoform 2 [Theobroma cacao] gb|EOY00587.1| Phosphoribosyl pyrophosphate (PRPP) synthase 3 isoform 2 [Theobroma cacao]
Cp4.1LG01g16220,Cp4.1LG01,9879808,9880896,"unknown protein, Has 2 Blast hits to 2 proteins in 1 species: Archae - 0, Bacteria - 0, Metazoa - 0, Fungi - 0, Plants - 2, Viruses - 0, Other Eukaryotes - 0 (source: NCBI BLink). LENGTH:98"
Cp4.1LG01g16590,Cp4.1LG01,10356581,10358830,ENTH/VHS/GAT family protein LENGTH:376
Cp4.1LG01g16890,Cp4.1LG01,10791581,10793375,NADPH-dependent pterin aldehyde reductase
Cp4.1LG02g08880,Cp4.1LG02,6418140,6420283,alcohol dehydrogenase 1 LENGTH:379
Cp4.1LG02g00400,Cp4.1LG02,5250977,5254104,"unknown protein, Has 30201 Blast hits to 17322 proteins in 780 species: Archae - 12, Bacteria - 1396, Metazoa - 17338, Fungi - 3422, Plants - 5037, Viruses - 0, Other Eukaryotes - 2996 (source: NCBI BLink). LENGTH:149"
Cp4.1LG02g00500,Cp4.1LG02,5323013,5326138,RNA-binding protein 1 LENGTH:360
Cp4.1LG02g00570,Cp4.1LG02,5201617,5205445,FRIGIDA like 2 LENGTH:473
Cp4.1LG02g00580,Cp4.1LG02,5218449,5221613,zinc ion binding LENGTH:404
Cp4.1LG02g00880,Cp4.1LG02,4988119,4989382,Protein kinase superfamily protein LENGTH:376
Cp4.1LG02g01000,Cp4.1LG02,4905836,4906120,Unknown protein
Cp4.1LG02g01020,Cp4.1LG02,4887998,4890872,Protein FATTY ACID EXPORT 5
Cp4.1LG02g01060,Cp4.1LG02,4919121,4919506,Unknown protein
Cp4.1LG02g01080,Cp4.1LG02,4909989,4913964,"unknown protein, INVOLVED IN: biological_process unknown, LOCATED IN: chloroplast, EXPRESSED IN: 22 plant structures, EXPRESSED DURING: 13 growth stages, BEST Arabidopsis thaliana protein match is: unknown protein . LENGTH:725"
Cp4.1LG02g01230,Cp4.1LG02,4840989,4841379,Unknown protein
Cp4.1LG02g01530,Cp4.1LG02,4617228,4627158,myosin 2 LENGTH:1220
Cp4.1LG02g01620,Cp4.1LG02,4530967,4531557,"NAC domain protein,"
Cp4.1LG02g02050,Cp4.1LG02,4189208,4193730,gamma-glutamyl hydrolase 2 LENGTH:347
Cp4.1LG02g02700,Cp4.1LG02,3577192,3577794,Unknown protein
Cp4.1LG02g02810,Cp4.1LG02,3585502,3593637,Succinylornithine transaminase/acetylornithine aminotransferase
Cp4.1LG02g02860,Cp4.1LG02,3482359,3482619,Unknown protein
Cp4.1LG02g02890,Cp4.1LG02,3493331,3494885,Unknown protein
Cp4.1LG02g02900,Cp4.1LG02,3493247,3493852,"FUNCTIONS IN: molecular_function unknown, INVOLVED IN: biological_process unknown, LOCATED IN: endomembrane system, EXPRESSED IN: inflorescence meristem, root, flower, EXPRESSED DURING: petal differentiation and expansion stage,"
Cp4.1LG02g02980,Cp4.1LG02,3346338,3347873,"NAC domain protein,"
Cp4.1LG02g03070,Cp4.1LG02,3372255,3375391,Chaperone DnaJ-domain superfamily protein LENGTH:891
Cp4.1LG02g03090,Cp4.1LG02,3394347,3395607,1-aminocyclopropane-1-carboxylate oxidase 5
Cp4.1LG02g03450,Cp4.1LG02,3119790,3121003,senescence-associated family protein [Populus trichocarpa] gb|ABK96690.1| unknown [Populus trichocarpa x Populus deltoides] gb|EEE93584.1| senescence-associated family protein [Populus trichocarpa]
Cp4.1LG02g03500,Cp4.1LG02,3078214,3079010,Unknown protein
Cp4.1LG02g03550,Cp4.1LG02,3084417,3085705,Unknown protein
Cp4.1LG02g03810,Cp4.1LG02,2846146,2846626,Unknown protein
Cp4.1LG02g03850,Cp4.1LG02,2784718,2788042,TRAF-type zinc finger domain-containing protein 1
Cp4.1LG02g03880,Cp4.1LG02,2800877,2803282,Unknown protein
Cp4.1LG02g03900,Cp4.1LG02,2739767,2742987,WD40 and Beach domain-containing protein isoform 1 [Theobroma cacao] ref|XP_007018254.1| WD40 and Beach domain-containing protein isoform 1 [Theobroma cacao] ref|XP_007018255.1| WD40 and Beach domain-containing protein isoform 1 [Theobroma cacao] gb|EOY15478.1| WD40 and Beach domain-containing protein isoform 1 [Theobroma cacao] gb|EOY15479.1| WD40 and Be…
Cp4.1LG02g03950,Cp4.1LG02,2701984,2704248,PPPDE putative thiol peptidase family protein LENGTH:218
Cp4.1LG02g03960,Cp4.1LG02,2640372,2642295,V-type proton ATPase subunit c''1
Cp4.1LG02g03980,Cp4.1LG02,2695872,2696864,Unknown protein
Cp4.1LG02g04030,Cp4.1LG02,2658384,2658758,Unknown protein
Cp4.1LG02g04080,Cp4.1LG02,2678841,2680263,Unknown protein
Cp4.1LG02g04090,Cp4.1LG02,2617923,2620772,"unknown protein, Has 1807 Blast hits to 1807 proteins in 277 species: Archae - 0, Bacteria - 0, Metazoa - 736, Fungi - 347, Plants - 385, Viruses - 0, Other Eukaryotes - 339 (source: NCBI BLink). LENGTH:420"
Cp4.1LG02g04110,Cp4.1LG02,2621744,2622706,RING/U-box superfamily protein with ARM repeat domain [Theobroma cacao] gb|EOY31441.1| RING/U-box superfamily protein with ARM repeat domain [Theobroma cacao]
Cp4.1LG02g04300,Cp4.1LG02,2518354,2521326,vesicle-associated membrane protein 713 LENGTH:221
Cp4.1LG02g04390,Cp4.1LG02,2513102,2516401,FAR1-related sequence 6 LENGTH:703
Cp4.1LG02g04410,Cp4.1LG02,2347640,2349817,Unknown protein
Cp4.1LG02g04440,Cp4.1LG02,2358592,2362990,CHY-type/CTCHY-type/RING-type Zinc finger protein LENGTH:328
Cp4.1LG02g04660,Cp4.1LG02,2308247,2308447,Unknown protein
Cp4.1LG02g04680,Cp4.1LG02,2295257,2296574,Unknown protein
Cp4.1LG02g04690,Cp4.1LG02,2323417,2326053,"Glucan endo-1,3-beta-glucosidase 5"
Cp4.1LG02g04830,Cp4.1LG02,2156077,2156571,SAUR-like auxin-responsive protein family LENGTH:178
Cp4.1LG02g04930,Cp4.1LG02,2056433,2059549,Protein phosphatase 2C family protein LENGTH:282
Cp4.1LG02g05120,Cp4.1LG02,1970136,1970615,Unknown protein
Cp4.1LG02g05540,Cp4.1LG02,1690242,1690544,"unknown protein, Has 42 Blast hits to 42 proteins in 10 species: Archae - 0, Bacteria - 0, Metazoa - 0, Fungi - 0, Plants - 42, Viruses - 0, Other Eukaryotes - 0 (source: NCBI BLink). LENGTH:100"
Cp4.1LG02g05710,Cp4.1LG02,1596206,1597450,F-box only protein 13
Cp4.1LG02g05830,Cp4.1LG02,1458353,1461164,"unknown protein, INVOLVED IN: biological_process unknown, LOCATED IN: plasma membrane, EXPRESSED IN: 22 plant structures, EXPRESSED DURING: 13 growth stages, Has 30201 Blast hits to 17322 proteins in 780 species: Archae - 12, Bacteria - 1396, Metazoa - 17338, Fungi - 3422, Plants - 5037, Viruses - 0, Other Eukaryotes - 2996 (source: NCBI BLink). LENGTH:4…
Cp4.1LG02g05840,Cp4.1LG02,1452296,1452766,17.6 kDa class II heat shock protein LENGTH:155
Cp4.1LG02g05850,Cp4.1LG02,1453678,1454157,17.6 kDa class II heat shock protein LENGTH:155
Cp4.1LG02g05950,Cp4.1LG02,1456039,1457076,Mitochondrial substrate carrier family protein LENGTH:349
Cp4.1LG02g06090,Cp4.1LG02,1348942,1350090,"unknown protein, FUNCTIONS IN: molecular_function unknown, INVOLVED IN: biological_process unknown, LOCATED IN: endomembrane system, EXPRESSED IN: 18 plant structures, EXPRESSED DURING: 12 growth stages, BEST Arabidopsis thaliana protein match is: unknown protein . LENGTH:379"
Cp4.1LG02g06120,Cp4.1LG02,1367373,1370620,"Beta-fructofuranosidase, insoluble isoenzyme 1"
Cp4.1LG02g06130,Cp4.1LG02,1418832,1421520,"unknown protein, INVOLVED IN: response to salt stress, LOCATED IN: chloroplast, plasma membrane, membrane, EXPRESSED IN: 23 plant structures, EXPRESSED DURING: 13 growth stages, BEST Arabidopsis thaliana protein match is: unknown protein . LENGTH:502"
Cp4.1LG02g06230,Cp4.1LG02,1258439,1258852,Unknown protein
Cp4.1LG02g07250,Cp4.1LG02,677298,685452,COP9 signalosome complex subunit 4
Cp4.1LG02g07350,Cp4.1LG02,713714,716199,Histone deacetylase complex subunit SAP30 [Gossypium arboreum]
Cp4.1LG02g07420,Cp4.1LG02,708131,711316,DNA glycosylase superfamily protein LENGTH:329
Cp4.1LG02g07690,Cp4.1LG02,498953,502152,LisH and RanBPM domains containing protein isoform 1 [Theobroma cacao] gb|EOY14882.1| LisH and RanBPM domains containing protein isoform 1 [Theobroma cacao]
Cp4.1LG02g07700,Cp4.1LG02,502247,505173,ATP-dependent protease La (LON) domain protein LENGTH:278
Cp4.1LG02g07810,Cp4.1LG02,473966,474736,Unknown protein
Cp4.1LG02g08030,Cp4.1LG02,398934,399251,SAUR-like auxin-responsive protein family LENGTH:108
Cp4.1LG02g09600,Cp4.1LG02,8295037,8295552,ankyrin repeat protein [Medicago truncatula]
Cp4.1LG02g09950,Cp4.1LG02,10039387,10043494,Transmembrane 9 superfamily member 3
Cp4.1LG02g09980,Cp4.1LG02,10044201,10046010,Unknown protein
Cp4.1LG02g10670,Cp4.1LG02,9372758,9374151,Unknown protein
Cp4.1LG02g10730,Cp4.1LG02,9370275,9371854,Unknown protein
Cp4.1LG02g11790,Cp4.1LG02,10796079,10798218,Protein phosphatase 2C family protein LENGTH:396
Cp4.1LG02g13070,Cp4.1LG02,11311427,11311831,conserved hypothetical protein [Ricinus communis] gb|EEF32088.1| conserved hypothetical protein [Ricinus communis]
Cp4.1LG02g15220,Cp4.1LG02,13555504,13563282,Divalent metal cation transporter MntH
Cp4.1LG02g17130,Cp4.1LG02,12321563,12322805,TPX2 (targeting protein for Xklp2) protein family LENGTH:178
Cp4.1LG03g00890,Cp4.1LG03,1356275,1357537,F-box/LRR-repeat protein
Cp4.1LG03g02570,Cp4.1LG03,516876,520883,Protein of unknown function (DUF604) LENGTH:532
Cp4.1LG03g04770,Cp4.1LG03,5296020,5296323,Unknown protein
Cp4.1LG03g05240,Cp4.1LG03,4896027,4896575,Plant invertase/pectin methylesterase inhibitor superfamily protein LENGTH:175
Cp4.1LG03g06380,Cp4.1LG03,4147966,4148232,Unknown protein
Cp4.1LG03g06390,Cp4.1LG03,4148273,4148545,Unknown protein
Cp4.1LG03g07150,Cp4.1LG03,3656706,3657900,Unknown protein
Cp4.1LG03g07780,Cp4.1LG03,3158802,3159710,Protein transport protein SEC13 homolog B
Cp4.1LG03g07930,Cp4.1LG03,3034127,3035349,myb domain protein 30 LENGTH:323
Cp4.1LG03g08220,Cp4.1LG03,2973260,2975181,Dof-type zinc finger DNA-binding family protein LENGTH:399
Cp4.1LG03g08270,Cp4.1LG03,2838758,2839264,Calcium-binding EF-hand family protein LENGTH:216
Cp4.1LG03g08820,Cp4.1LG03,5977688,5979231,O-methyltransferase family protein LENGTH:382
Cp4.1LG03g08830,Cp4.1LG03,5993312,5994454,O-methyltransferase family protein LENGTH:382
Cp4.1LG03g08990,Cp4.1LG03,5770019,5773691,receptor-like protein kinase 2 LENGTH:1151
Cp4.1LG03g09020,Cp4.1LG03,5773694,5773873,Unknown protein
Cp4.1LG03g09510,Cp4.1LG03,7193797,7193976,Unknown protein
Cp4.1LG03g09620,Cp4.1LG03,12071023,12072522,"ammonium transporter 1,1 LENGTH:501"
Cp4.1LG03g09700,Cp4.1LG03,12057261,12058165,myb domain protein 79 LENGTH:261
Cp4.1LG03g10600,Cp4.1LG03,11507386,11507829,2Fe-2S ferredoxin-like superfamily protein LENGTH:154
Cp4.1LG03g10710,Cp4.1LG03,11569019,11573345,"Inositol-1,4,5-trisphosphate 5-phosphatase 1"
Cp4.1LG03g10810,Cp4.1LG03,11500228,11500633,Unknown protein
Cp4.1LG03g11890,Cp4.1LG03,10720656,10726297,Galactokinase
Cp4.1LG03g11910,Cp4.1LG03,10772938,10775095,GDSL esterase/lipase
Cp4.1LG03g11940,Cp4.1LG03,10715609,10718731,alkaline/neutral invertase LENGTH:617
Cp4.1LG03g12680,Cp4.1LG03,10075627,10079267,Serine/threonine-protein kinase-like protein ACR4
Cp4.1LG03g12730,Cp4.1LG03,10065231,10068944,Ribonuclease H2 subunit A
Cp4.1LG03g12770,Cp4.1LG03,10063914,10064351,Eukaryotic translation initiation factor 1A
Cp4.1LG03g13000,Cp4.1LG03,9849610,9851119,Unknown protein
Cp4.1LG03g13840,Cp4.1LG03,9279783,9280109,"unknown protein, FUNCTIONS IN: molecular_function unknown, INVOLVED IN: biological_process unknown, LOCATED IN: plasma membrane, EXPRESSED IN: 21 plant structures, EXPRESSED DURING: 10 growth stages, BEST Arabidopsis thaliana protein match is: unknown protein . LENGTH:138"
Cp4.1LG03g13930,Cp4.1LG03,9135187,9135582,Unknown protein
Cp4.1LG03g13990,Cp4.1LG03,9124343,9126878,RHO guanyl-nucleotide exchange factor 11 LENGTH:607
Cp4.1LG03g14250,Cp4.1LG03,8954768,8957913,RNI-like superfamily protein LENGTH:456
Cp4.1LG03g14430,Cp4.1LG03,8873912,8874472,PRA1 family protein F2
Cp4.1LG03g16550,Cp4.1LG03,13279872,13280453,RING-H2 finger protein ATL68
Cp4.1LG03g16900,Cp4.1LG03,12908986,12912754,Cytochrome P450 superfamily protein LENGTH:488
Cp4.1LG03g16970,Cp4.1LG03,12963475,12966818,ARM repeat superfamily protein LENGTH:553
Cp4.1LG03g17060,Cp4.1LG03,12918418,12920259,Unknown protein
Cp4.1LG03g17070,Cp4.1LG03,12854555,12855786,Unknown protein
Cp4.1LG03g17140,Cp4.1LG03,12850414,12850821,Unknown protein
Cp4.1LG03g17210,Cp4.1LG03,12876496,12879689,growth-regulating factor 9 LENGTH:429
Cp4.1LG03g18130,Cp4.1LG03,12129503,12133825,Unknown protein
Cp4.1LG03g18180,Cp4.1LG03,12184187,12190372,"RING/U-box superfamily protein, putative isoform 1 [Theobroma cacao] gb|EOY05371.1| RING/U-box superfamily protein, putative isoform 1 [Theobroma cacao]"
Cp4.1LG03g18190,Cp4.1LG03,12190608,12197543,Dihydroxy-acid dehydratase
Cp4.1LG03g18210,Cp4.1LG03,12216525,12218208,"F-box family protein, putative [Theobroma cacao] gb|EOY05337.1| F-box family protein, putative [Theobroma cacao]"
Cp4.1LG03g18240,Cp4.1LG03,12095366,12096429,Glutathione S-transferase family protein LENGTH:227
Cp4.1LG03g18250,Cp4.1LG03,12093760,12095344,Glutathione S-transferase family protein LENGTH:227
Cp4.1LG03g18280,Cp4.1LG03,12200931,12204637,Ankyrin repeat family protein LENGTH:664
Cp4.1LG03g18340,Cp4.1LG03,12171462,12176090,Protein kinase superfamily protein LENGTH:933
Cp4.1LG03g18370,Cp4.1LG03,12082656,12084337,Flavin-containing monooxygenase family protein LENGTH:383
Cp4.1LG03g18400,Cp4.1LG03,12177231,12181337,3-ketoacyl-CoA thiolase
Cp4.1LG04g00090,Cp4.1LG04,2027928,2032623,partner of Y14-MAGO LENGTH:204
Cp4.1LG04g00420,Cp4.1LG04,1655715,1656880,purine permease 10 LENGTH:390
Cp4.1LG04g00480,Cp4.1LG04,1593623,1595063,Dormancy/auxin associated family protein isoform 2 [Theobroma cacao] gb|EOY11522.1| Dormancy/auxin associated family protein isoform 2 [Theobroma cacao]
Cp4.1LG04g00510,Cp4.1LG04,1579996,1582153,Rubber elongation factor protein (REF) LENGTH:246
Cp4.1LG04g00590,Cp4.1LG04,1471002,1474363,alpha/beta-Hydrolases superfamily protein LENGTH:473
Cp4.1LG04g00700,Cp4.1LG04,1352534,1354565,Transcription factor bHLH96
Cp4.1LG04g01090,Cp4.1LG04,991728,996980,DNA replication licensing factor MCM4
Cp4.1LG04g01190,Cp4.1LG04,898708,898974,Unknown protein
Cp4.1LG04g01220,Cp4.1LG04,885096,891659,ubiquitin fusion degradation 1 LENGTH:340
Cp4.1LG04g01450,Cp4.1LG04,701608,703611,"unknown protein, FUNCTIONS IN: molecular_function unknown, INVOLVED IN: biological_process unknown, LOCATED IN: cellular_component unknown, EXPRESSED IN: 25 plant structures, EXPRESSED DURING: 13 growth stages, BEST Arabidopsis thaliana protein match is: unknown protein . LENGTH:687"
Cp4.1LG04g01790,Cp4.1LG04,352612,355355,Cytidine/deoxycytidylate deaminase family protein LENGTH:204
Cp4.1LG04g02160,Cp4.1LG04,2542746,2548591,Eukaryotic translation initiation factor 3 subunit I
Cp4.1LG04g04650,Cp4.1LG04,6394727,6395953,O-methyltransferase family protein LENGTH:382
Cp4.1LG04g04670,Cp4.1LG04,6399438,6403757,Coiled-coil domain-containing protein 124 isoform 1 [Theobroma cacao] gb|EOX97539.1| Coiled-coil domain-containing protein 124 isoform 1 [Theobroma cacao]
Cp4.1LG04g04680,Cp4.1LG04,6405228,6406352,"Signal recognition particle 43 kDa protein, chloroplastic"
Cp4.1LG04g04700,Cp4.1LG04,6391396,6394404,GPI mannosyltransferase 1
Cp4.1LG04g04740,Cp4.1LG04,6275219,6278251,high-affinity nickel-transport family protein LENGTH:372
Cp4.1LG04g04960,Cp4.1LG04,6187342,6187860,Peptidyl-prolyl cis-trans isomerase 1
Cp4.1LG04g05060,Cp4.1LG04,6251593,6251913,Unknown protein
Cp4.1LG04g05210,Cp4.1LG04,6126587,6128795,Unknown protein
Cp4.1LG04g05520,Cp4.1LG04,5772550,5775249,RNI-like superfamily protein LENGTH:496
Cp4.1LG04g06210,Cp4.1LG04,5369057,5372300,Glycerophosphodiester phosphodiesterase GDPD2
Cp4.1LG04g07850,Cp4.1LG04,3810459,3816515,UNC-50 family protein LENGTH:252
Cp4.1LG04g07880,Cp4.1LG04,3737062,3742686,"Phosphatidylinositol 3,4,5-trisphosphate 3-phosphatase and dual-specificity protein phosphatase PTEN"
Cp4.1LG04g07910,Cp4.1LG04,3575780,3576214,40S ribosomal protein S16
Cp4.1LG04g07930,Cp4.1LG04,3648183,3649121,Protein of unknown function (DUF579) LENGTH:329
Cp4.1LG04g07940,Cp4.1LG04,3616201,3621726,E3 ubiquitin-protein ligase MARCH6
Cp4.1LG04g07950,Cp4.1LG04,3655511,3657849,Leucine-rich repeat receptor-like protein kinase family protein LENGTH:1141
Cp4.1LG04g08410,Cp4.1LG04,3070518,3073621,NEDD8-conjugating enzyme Ubc12
Cp4.1LG04g08630,Cp4.1LG04,2667410,2675966,Peptide chain release factor 2 LENGTH:482
Cp4.1LG04g08750,Cp4.1LG04,10444010,10447115,Eukaryotic translation initiation factor 5A
Cp4.1LG04g08820,Cp4.1LG04,10453069,10455387,DNAse I-like superfamily protein LENGTH:316
Cp4.1LG04g09000,Cp4.1LG04,10387802,10390872,Transcription factor bHLH66
Cp4.1LG04g09080,Cp4.1LG04,10252798,10255298,"RING/U-box superfamily protein, putative [Theobroma cacao] gb|EOY31218.1| RING/U-box superfamily protein, putative [Theobroma cacao]"
Cp4.1LG04g09110,Cp4.1LG04,10267835,10268693,2-oxoglutarate (2OG) and Fe(II)-dependent oxygenase superfamily protein LENGTH:349
Cp4.1LG04g09130,Cp4.1LG04,10269850,10270170,Unknown protein
Cp4.1LG04g09740,Cp4.1LG04,9891174,9892778,GRAS family transcription factor family protein LENGTH:533
Cp4.1LG04g09850,Cp4.1LG04,9853943,9856571,Unknown protein
Cp4.1LG04g10880,Cp4.1LG04,9152405,9152761,membrane family protein [Populus trichocarpa] gb|ERP49801.1| membrane family protein [Populus trichocarpa]
Cp4.1LG04g11560,Cp4.1LG04,8738288,8742163,Unknown protein
Cp4.1LG04g12090,Cp4.1LG04,8392400,8394366,Zinc finger A20 and AN1 domain-containing stress-associated protein 8
Cp4.1LG04g15490,Cp4.1LG04,12122590,12126661,trehalose phosphate synthase LENGTH:861
Cp4.1LG04g16030,Cp4.1LG04,12553022,12553522,BEST Arabidopsis thaliana protein match is: C2H2-like zinc finger protein . LENGTH:158
Cp4.1LG04g16210,Cp4.1LG04,12601127,12602699,HXXXD-type acyl-transferase family protein LENGTH:457
Cp4.1LG04g16240,Cp4.1LG04,12593938,12600613,DEK domain-containing chromatin associated protein LENGTH:462
Cp4.1LG04g16330,Cp4.1LG04,12652828,12653766,Sterile alpha motif (SAM) domain-containing protein LENGTH:278
Cp4.1LG04g16420,Cp4.1LG04,12620166,12621479,membrane-anchored ubiquitin-fold protein 2 LENGTH:124
Cp4.1LG05g00170,Cp4.1LG05,899558,900810,Tetratricopeptide repeat (TPR)-like superfamily protein LENGTH:274
Cp4.1LG05g00240,Cp4.1LG05,886762,888450,"unknown protein, Has 25 Blast hits to 25 proteins in 8 species: Archae - 0, Bacteria - 0, Metazoa - 0, Fungi - 0, Plants - 25, Viruses - 0, Other Eukaryotes - 0 (source: NCBI BLink). LENGTH:167"
Cp4.1LG05g00250,Cp4.1LG05,891940,894330,"Cell division cycle 20.1, cofactor of APC complex"
Cp4.1LG05g00290,Cp4.1LG05,906947,907852,RING-H2 finger protein ATL29
Cp4.1LG05g00300,Cp4.1LG05,897900,898466,Unknown protein
Cp4.1LG05g01140,Cp4.1LG05,334477,335870,Arabinose 5-phosphate isomerase KdsD
Cp4.1LG05g01190,Cp4.1LG05,367276,368543,Unknown protein
Cp4.1LG05g01250,Cp4.1LG05,327268,327819,Protein LIGHT-DEPENDENT SHORT HYPOCOTYLS 3
Cp4.1LG05g03240,Cp4.1LG05,1967766,1969247,CCT motif family protein LENGTH:293
Cp4.1LG05g03610,Cp4.1LG05,1610083,1612328,"unknown protein, INVOLVED IN: biological_process unknown, LOCATED IN: chloroplast, EXPRESSED IN: 21 plant structures, EXPRESSED DURING: 12 growth stages, BEST Arabidopsis thaliana protein match is: unknown protein . LENGTH:505"
Cp4.1LG05g03650,Cp4.1LG05,1620410,1621482,Protein of unknown function (DUF1442) LENGTH:215
Cp4.1LG05g03780,Cp4.1LG05,1683976,1685880,"Trifunctional UDP-glucose 4,6-dehydratase/UDP-4-keto-6-deoxy-D-glucose 3,5-epimerase/UDP-4-keto-L-rhamnose-reductase RHM1"
Cp4.1LG05g03940,Cp4.1LG05,1608126,1609358,Deoxyribodipyrimidine photo-lyase
Cp4.1LG05g04360,Cp4.1LG05,2526151,2529999,Eukaryotic aspartyl protease family protein LENGTH:493
Cp4.1LG05g05180,Cp4.1LG05,3040636,3041040,Unknown protein
Cp4.1LG05g05260,Cp4.1LG05,3218869,3221761,Calcium-binding EF-hand family protein LENGTH:191
Cp4.1LG05g05300,Cp4.1LG05,3203642,3212001,Outer envelope protein 61
Cp4.1LG05g05420,Cp4.1LG05,3223209,3225251,UDP-Glycosyltransferase superfamily protein LENGTH:466
Cp4.1LG05g05470,Cp4.1LG05,3233700,3240122,protein kinase family protein LENGTH:831
Cp4.1LG05g07550,Cp4.1LG05,4660068,4663518,Tumor necrosis factor receptor superfamily member 21 [Theobroma cacao] gb|EOY23778.1| Tumor necrosis factor receptor superfamily member 21 [Theobroma cacao]
Cp4.1LG05g08710,Cp4.1LG05,5685489,5687044,LOB domain-containing protein 1 LENGTH:190
Cp4.1LG05g08880,Cp4.1LG05,5841927,5844443,Protein kinase superfamily protein LENGTH:829
Cp4.1LG05g09360,Cp4.1LG05,6104196,6106756,conserved hypothetical protein [Ricinus communis] gb|EEF28634.1| conserved hypothetical protein [Ricinus communis]
Cp4.1LG05g09460,Cp4.1LG05,6255106,6259745,Anthranilate synthase component 1
Cp4.1LG05g09500,Cp4.1LG05,6245315,6246466,zinc finger protein-related LENGTH:472
Cp4.1LG05g09520,Cp4.1LG05,6237204,6239823,JOSEPHIN-like protein LENGTH:360
Cp4.1LG05g09590,Cp4.1LG05,6206880,6208451,proliferating cell nuclear antigen 2 LENGTH:264
Cp4.1LG05g09660,Cp4.1LG05,6282094,6286001,"hydrolase, acting on ester bonds, putative [Ricinus communis] gb|EEF36750.1| hydrolase, acting on ester bonds, putative [Ricinus communis]"
Cp4.1LG05g09750,Cp4.1LG05,6370444,6372176,BAG family molecular chaperone regulator 4
Cp4.1LG05g09820,Cp4.1LG05,6408989,6412437,Protein kinase superfamily protein LENGTH:604
Cp4.1LG05g09840,Cp4.1LG05,6413447,6415350,UDP-Glycosyltransferase superfamily protein LENGTH:455
Cp4.1LG05g09850,Cp4.1LG05,6418129,6418608,LOB domain-containing protein 11 LENGTH:232
Cp4.1LG05g09900,Cp4.1LG05,6503456,6503914,"unknown protein, FUNCTIONS IN: molecular_function unknown, INVOLVED IN: biological_process unknown, LOCATED IN: endomembrane system, BEST Arabidopsis thaliana protein match is: unknown protein . LENGTH:177"
Cp4.1LG05g09920,Cp4.1LG05,6551135,6555924,"telomeric repeat binding protein, putative [Ricinus communis] gb|EEF43178.1| telomeric repeat binding protein, putative [Ricinus communis]"
Cp4.1LG05g09930,Cp4.1LG05,6570751,6572712,Unknown protein
Cp4.1LG05g09950,Cp4.1LG05,6569576,6570641,Acid phosphatase/vanadium-dependent haloperoxidase-related protein LENGTH:213
Cp4.1LG05g09970,Cp4.1LG05,6554341,6557153,Transcription factor RF2b
Cp4.1LG05g10030,Cp4.1LG05,6539374,6539904,ovate family protein 17 LENGTH:195
Cp4.1LG05g10050,Cp4.1LG05,6577056,6578803,Eukaryotic aspartyl protease family protein LENGTH:461
Cp4.1LG05g10100,Cp4.1LG05,6593069,6596721,26S protease regulatory subunit 8 homolog
Cp4.1LG05g10130,Cp4.1LG05,6629398,6631967,"Calcium uniporter protein 6, mitochondrial"
Cp4.1LG05g10140,Cp4.1LG05,6583295,6586263,Cytochrome P450 superfamily protein LENGTH:513
Cp4.1LG05g10170,Cp4.1LG05,6646097,6652730,ABC transporter family protein LENGTH:706
Cp4.1LG05g10300,Cp4.1LG05,6770540,6772390,Metal tolerance protein 10
Cp4.1LG05g10550,Cp4.1LG05,7053658,7054299,map kinase substrate [Acacia mangium]
Cp4.1LG05g10580,Cp4.1LG05,7011636,7015009,Cation/H(+) antiporter 15
Cp4.1LG05g11010,Cp4.1LG05,7447488,7448111,basic helix-loop-helix (bHLH) DNA-binding superfamily protein LENGTH:241
Cp4.1LG05g11030,Cp4.1LG05,7395915,7400813,Chaperone DnaJ-domain superfamily protein LENGTH:268
Cp4.1LG05g11060,Cp4.1LG05,7400042,7400635,"unknown protein, FUNCTIONS IN: molecular_function unknown, INVOLVED IN: biological_process unknown, LOCATED IN: plasma membrane, EXPRESSED IN: 17 plant structures, EXPRESSED DURING: 12 growth stages, Has 58 Blast hits to 58 proteins in 12 species: Archae - 0, Bacteria - 0, Metazoa - 0, Fungi - 0, Plants - 58, Viruses - 0, Other Eukaryotes - 0 (source: NC…
Cp4.1LG05g11070,Cp4.1LG05,7389367,7393759,Unknown protein
Cp4.1LG05g11090,Cp4.1LG05,7419476,7421504,V-type proton ATPase subunit D
Cp4.1LG05g11870,Cp4.1LG05,8207853,8210862,RNA polymerase sigma-B factor
Cp4.1LG05g11910,Cp4.1LG05,8207749,8217556,GC-rich sequence DNA-binding factor-like protein with Tuftelin interacting domain LENGTH:849
Cp4.1LG05g12310,Cp4.1LG05,8569231,8569566,Unknown protein
Cp4.1LG05g12480,Cp4.1LG05,8694135,8694536,conserved hypothetical protein [Ricinus communis] gb|EEF43320.1| conserved hypothetical protein [Ricinus communis]
Cp4.1LG05g12700,Cp4.1LG05,8927788,8928582,Unknown protein
Cp4.1LG05g12790,Cp4.1LG05,8935118,8938923,BEL1-like homeodomain 7 LENGTH:482
Cp4.1LG05g13620,Cp4.1LG05,9615257,9622201,Pre-mRNA-splicing factor syf2 [Gossypium arboreum]
Cp4.1LG05g13820,Cp4.1LG05,9655750,9661323,Unknown protein
Cp4.1LG05g14710,Cp4.1LG05,10187643,10188101,Unknown protein
Cp4.1LG05g14920,Cp4.1LG05,10322116,10327334,glucan synthase-like 5 LENGTH:1780
Cp4.1LG05g15160,Cp4.1LG05,10440905,10441468,Protein LIGHT-DEPENDENT SHORT HYPOCOTYLS 10
Cp4.1LG06g00290,Cp4.1LG06,173720,176661,Unknown protein
Cp4.1LG06g00560,Cp4.1LG06,310180,313290,conserved hypothetical protein [Ricinus communis] gb|EEF52742.1| conserved hypothetical protein [Ricinus communis]
Cp4.1LG06g00730,Cp4.1LG06,385010,385462,SAUR-like auxin-responsive protein family LENGTH:154
Cp4.1LG06g00760,Cp4.1LG06,329174,330265,AP-2 complex subunit sigma
Cp4.1LG06g00770,Cp4.1LG06,333780,336075,AP-2 complex subunit sigma
Cp4.1LG06g00920,Cp4.1LG06,458102,458608,Unknown protein
Cp4.1LG06g01640,Cp4.1LG06,976067,977800,"CYCLIN D3,1 LENGTH:376"
Cp4.1LG06g01800,Cp4.1LG06,986654,987214,F-box protein GID2
Cp4.1LG06g01880,Cp4.1LG06,1028122,1034383,Family of unknown function (DUF566) LENGTH:659
Cp4.1LG06g01950,Cp4.1LG06,1041368,1042135,zinc-finger protein 3 LENGTH:193
Cp4.1LG06g01970,Cp4.1LG06,1035430,1036744,LOB domain-containing protein 39 LENGTH:240
Cp4.1LG06g01990,Cp4.1LG06,1059231,1065771,Interferon-related developmental regulator 1
Cp4.1LG06g02020,Cp4.1LG06,1000640,1000957,Unknown protein
Cp4.1LG06g02040,Cp4.1LG06,1144831,1146599,Unknown protein
Cp4.1LG06g02090,Cp4.1LG06,1124965,1129188,U-box domain-containing protein 30
Cp4.1LG06g02150,Cp4.1LG06,1180443,1182178,DNA binding LENGTH:209
Cp4.1LG06g02240,Cp4.1LG06,1226770,1227828,Zinc finger CCCH domain-containing protein 20
Cp4.1LG06g02300,Cp4.1LG06,1277372,1278166,Protein of unknown function (DUF761) LENGTH:309
Cp4.1LG06g02400,Cp4.1LG06,1255938,1260754,Protein REVERSION-TO-ETHYLENE SENSITIVITY1
Cp4.1LG06g02420,Cp4.1LG06,1347418,1348464,Mitochondrial substrate carrier family protein LENGTH:349
Cp4.1LG06g02430,Cp4.1LG06,1308217,1308540,conserved hypothetical protein [Ricinus communis] gb|EEF46093.1| conserved hypothetical protein [Ricinus communis]
Cp4.1LG06g02440,Cp4.1LG06,1293835,1297964,Cytochrome P450 superfamily protein LENGTH:512
Cp4.1LG06g02580,Cp4.1LG06,1467970,1472263,3-ketoacyl-CoA synthase 10 LENGTH:550
Cp4.1LG06g02640,Cp4.1LG06,1463732,1465102,Ubiquitin carboxyl-terminal hydrolase family protein LENGTH:449
Cp4.1LG06g03040,Cp4.1LG06,1696593,1697201,zinc-finger protein 1 LENGTH:228
Cp4.1LG06g03280,Cp4.1LG06,1822661,1825190,Unknown protein
Cp4.1LG06g03580,Cp4.1LG06,2108248,2112422,Asparagine--tRNA ligase
Cp4.1LG06g03890,Cp4.1LG06,2810755,2811078,Unknown protein
Cp4.1LG06g04930,Cp4.1LG06,2955312,2959710,Nucleotide-diphospho-sugar transferases superfamily protein LENGTH:394
Cp4.1LG06g04990,Cp4.1LG06,2954671,2955039,Unknown protein
Cp4.1LG06g05020,Cp4.1LG06,3027491,3030540,TPR repeat-containing thioredoxin TTL1
Cp4.1LG06g05260,Cp4.1LG06,3167730,3170298,Zinc finger BED domain-containing protein RICESLEEPER 1
Cp4.1LG06g06900,Cp4.1LG06,4303540,4308885,Ubiquitin-conjugating enzyme family protein LENGTH:543
Cp4.1LG06g07210,Cp4.1LG06,4649045,4650709,Unknown protein
Cp4.1LG06g07260,Cp4.1LG06,4644688,4645788,histone H2A 10 LENGTH:132
Cp4.1LG06g07270,Cp4.1LG06,4516962,4524065,tRNA (guanine(37)-N1)-methyltransferase 1
Cp4.1LG06g07280,Cp4.1LG06,4529244,4530548,Unknown protein
Cp4.1LG06g07720,Cp4.1LG06,5832957,5833616,Vacuolar iron transporter homolog 4
Cp4.1LG06g07900,Cp4.1LG06,5657279,5658440,"unknown protein, FUNCTIONS IN: molecular_function unknown, INVOLVED IN: biological_process unknown, LOCATED IN: cellular_component unknown, EXPRESSED IN: 23 plant structures, EXPRESSED DURING: 13 growth stages, BEST Arabidopsis thaliana protein match is: unknown protein . LENGTH:321"
Cp4.1LG06g07960,Cp4.1LG06,5575625,5580998,BTB/POZ domain-containing protein LENGTH:243
Cp4.1LG06g08310,Cp4.1LG06,5213960,5217659,"unknown protein, Has 30201 Blast hits to 17322 proteins in 780 species: Archae - 12, Bacteria - 1396, Metazoa - 17338, Fungi - 3422, Plants - 5037, Viruses - 0, Other Eukaryotes - 2996 (source: NCBI BLink). LENGTH:149"
Cp4.1LG06g08360,Cp4.1LG06,5221209,5223281,"RNA-binding protein, putative [Ricinus communis] gb|EEF39602.1| RNA-binding protein, putative [Ricinus communis]"
Cp4.1LG06g08400,Cp4.1LG06,5210830,5214117,Cysteine synthase 2
Cp4.1LG06g08420,Cp4.1LG06,5207894,5209800,Outward rectifying potassium channel protein LENGTH:363
Cp4.1LG06g08440,Cp4.1LG06,5138440,5138808,conserved hypothetical protein [Ricinus communis] gb|EEF29345.1| conserved hypothetical protein [Ricinus communis]
Cp4.1LG06g08530,Cp4.1LG06,5112962,5113939,"serine acetyltransferase 2,1 LENGTH:314"
Cp4.1LG06g08610,Cp4.1LG06,5012014,5015414,Unknown protein
Cp4.1LG06g08670,Cp4.1LG06,5092585,5094643,Calcium-dependent lipid-binding (CaLB domain) family protein LENGTH:405
Cp4.1LG06g08760,Cp4.1LG06,4950907,4954343,prohibitin 1 LENGTH:288
Cp4.1LG06g08810,Cp4.1LG06,4837116,4840884,"unknown protein, Has 754 Blast hits to 165 proteins in 64 species: Archae - 0, Bacteria - 48, Metazoa - 26, Fungi - 25, Plants - 36, Viruses - 0, Other Eukaryotes - 619 (source: NCBI BLink). LENGTH:458"
Cp4.1LG06g08830,Cp4.1LG06,4843886,4844200,Unknown protein
Cp4.1LG06g09100,Cp4.1LG06,4788558,4797629,ARM repeat superfamily protein LENGTH:864
Cp4.1LG06g09670,Cp4.1LG06,8146542,8146928,Unknown protein
Cp4.1LG06g09680,Cp4.1LG06,8118133,8118528,Unknown protein
Cp4.1LG06g09510,Cp4.1LG06,9084013,9084735,"ATP synthase delta chain, chloroplastic"
Cp4.1LG06g09920,Cp4.1LG06,10006131,10006361,Unknown protein
Cp4.1LG07g00370,Cp4.1LG07,269107,271552,Transmembrane protein 167A [Medicago truncatula] gb|AES72058.1| kish-A-like protein [Medicago truncatula]
Cp4.1LG07g00600,Cp4.1LG07,298465,301231,Exostosin family protein LENGTH:430
Cp4.1LG07g01000,Cp4.1LG07,496730,500123,D-aminoacyl-tRNA deacylase
Cp4.1LG07g01030,Cp4.1LG07,490815,495645,Translin family protein LENGTH:287
Cp4.1LG07g02390,Cp4.1LG07,1328410,1329153,GATA transcription factor 12 LENGTH:331
Cp4.1LG07g02970,Cp4.1LG07,1956741,1957385,"ATP synthase subunit b', chloroplastic"
Cp4.1LG07g04420,Cp4.1LG07,2906520,2907218,Dof-type zinc finger DNA-binding family protein LENGTH:225
Cp4.1LG07g04440,Cp4.1LG07,2860385,2862262,Protein kinase superfamily protein LENGTH:681
Cp4.1LG07g04550,Cp4.1LG07,2940574,2941245,myb domain protein 73 LENGTH:320
Cp4.1LG07g05200,Cp4.1LG07,3007208,3011357,"unknown protein, Has 194 Blast hits to 189 proteins in 23 species: Archae - 0, Bacteria - 0, Metazoa - 0, Fungi - 0, Plants - 184, Viruses - 0, Other Eukaryotes - 10 (source: NCBI BLink). LENGTH:328"
Cp4.1LG07g06550,Cp4.1LG07,5297861,5303813,S-adenosyl-L-methionine-dependent methyltransferases superfamily protein LENGTH:372
Cp4.1LG07g06960,Cp4.1LG07,5823005,5825951,Nuclear pore complex protein NUP43
Cp4.1LG07g07000,Cp4.1LG07,5827714,5829630,Protein of unknown function (DUF594) LENGTH:866
Cp4.1LG07g07210,Cp4.1LG07,6130251,6131618,Pyridoxal phosphate (PLP)-dependent transferases superfamily protein LENGTH:475
Cp4.1LG07g07220,Cp4.1LG07,6150649,6151104,Unknown protein
Cp4.1LG07g07280,Cp4.1LG07,6204106,6208017,Double Clp-N motif-containing P-loop nucleoside triphosphate hydrolases superfamily protein LENGTH:990
Cp4.1LG07g07400,Cp4.1LG07,6433815,6436955,"unknown protein, Has 30201 Blast hits to 17322 proteins in 780 species: Archae - 12, Bacteria - 1396, Metazoa - 17338, Fungi - 3422, Plants - 5037, Viruses - 0, Other Eukaryotes - 2996 (source: NCBI BLink). LENGTH:188"
Cp4.1LG07g07450,Cp4.1LG07,6426606,6427028,Unknown protein
Cp4.1LG07g07510,Cp4.1LG07,6541521,6543044,60S ribosomal export protein NMD3
Cp4.1LG07g07670,Cp4.1LG07,6748330,6750003,"FUNCTIONS IN: molecular_function unknown, INVOLVED IN: rRNA processing, LOCATED IN: preribosome, small subunit precursor, EXPRESSED IN: 22 plant structures, EXPRESSED DURING: 13 growth stages,"
Cp4.1LG07g08390,Cp4.1LG07,7642917,7653101,xylose isomerase family protein LENGTH:477
Cp4.1LG07g08550,Cp4.1LG07,7709370,7709615,Unknown protein
Cp4.1LG07g08560,Cp4.1LG07,7716155,7716739,basic helix-loop-helix (bHLH) DNA-binding superfamily protein LENGTH:207
Cp4.1LG07g08780,Cp4.1LG07,7960708,7965525,ATP-dependent zinc metalloprotease FtsH 3
Cp4.1LG07g08830,Cp4.1LG07,7946831,7950363,F-box protein PP2-B15
Cp4.1LG07g08930,Cp4.1LG07,7985347,7988994,Serine/threonine-protein phosphatase 4 catalytic subunit
Cp4.1LG07g08950,Cp4.1LG07,8016635,8018533,Heavy metal transport/detoxification superfamily protein LENGTH:352
Cp4.1LG07g09260,Cp4.1LG07,8410734,8411900,DNA-binding storekeeper protein-related transcriptional regulator LENGTH:427
Cp4.1LG07g10250,Cp4.1LG07,9310594,9311304,Mitochondrial import inner membrane translocase subunit TIM17-2
Cp4.1LG07g10420,Cp4.1LG07,9420559,9422001,Ectonucleotide pyrophosphatase/phosphodiesterase family member 1
Cp4.1LG07g10500,Cp4.1LG07,9406885,9408628,60S ribosomal protein L28-1
Cp4.1LG07g10650,Cp4.1LG07,9469279,9470394,1-aminocyclopropane-1-carboxylate oxidase 1
Cp4.1LG07g10700,Cp4.1LG07,9471551,9479161,DENN (AEX-3) domain-containing protein LENGTH:765
Cp4.1LG07g10760,Cp4.1LG07,9550744,9552975,receptor-like protein kinase 2 LENGTH:1151
Cp4.1LG07g10770,Cp4.1LG07,9491643,9495754,BREVIS RADIX-like 4 LENGTH:384
Cp4.1LG08g00290,Cp4.1LG08,4377991,4379393,Unknown protein
Cp4.1LG08g00540,Cp4.1LG08,4179917,4180147,Unknown protein
Cp4.1LG08g00550,Cp4.1LG08,4174872,4175487,conserved hypothetical protein [Ricinus communis] gb|EEF50288.1| conserved hypothetical protein [Ricinus communis]
Cp4.1LG08g00580,Cp4.1LG08,4090520,4093525,40S ribosomal protein S6-1
Cp4.1LG08g00610,Cp4.1LG08,4079485,4081614,Unknown protein
Cp4.1LG08g00620,Cp4.1LG08,4080923,4082467,3-ketoacyl-CoA synthase 1 LENGTH:528
Cp4.1LG08g00650,Cp4.1LG08,4052112,4052435,SAUR-like auxin-responsive protein family LENGTH:121
Cp4.1LG08g01060,Cp4.1LG08,3745256,3750489,G-box binding factor 3 LENGTH:382
Cp4.1LG08g01090,Cp4.1LG08,3725620,3727350,Unknown protein
Cp4.1LG08g01130,Cp4.1LG08,3716045,3716656,Unknown protein
Cp4.1LG08g01390,Cp4.1LG08,3486585,3490241,C-terminal binding protein AN
Cp4.1LG08g01850,Cp4.1LG08,3089725,3093706,"unknown protein, FUNCTIONS IN: molecular_function unknown, INVOLVED IN: biological_process unknown, LOCATED IN: mitochondrion, EXPRESSED IN: 20 plant structures, EXPRESSED DURING: 10 growth stages, Has 45 Blast hits to 45 proteins in 16 species: Archae - 0, Bacteria - 8, Metazoa - 0, Fungi - 0, Plants - 37, Viruses - 0, Other Eukaryotes - 0 (source: NCBI…
Cp4.1LG08g01870,Cp4.1LG08,3132250,3136524,AT-hook motif nuclear-localized protein 1 LENGTH:356
Cp4.1LG08g02040,Cp4.1LG08,3084954,3086252,UDP-D-glucuronate 4-epimerase 3 LENGTH:430
Cp4.1LG08g02090,Cp4.1LG08,3077242,3082892,3-phosphoshikimate 1-carboxyvinyltransferase
Cp4.1LG08g02220,Cp4.1LG08,2902656,2903491,Unknown protein
Cp4.1LG08g02250,Cp4.1LG08,2937720,2938670,Unknown protein
Cp4.1LG08g02390,Cp4.1LG08,2840825,2842208,Sister chromatid cohesion protein DCC1
Cp4.1LG08g02420,Cp4.1LG08,2703584,2704699,RING/U-box superfamily protein LENGTH:362
Cp4.1LG08g02440,Cp4.1LG08,2742607,2744133,Protein of unknown function (DUF581) LENGTH:93
Cp4.1LG08g02470,Cp4.1LG08,2764805,2768885,"FUNCTIONS IN: molecular_function unknown, INVOLVED IN: biological_process unknown, LOCATED IN: mitochondrion, chloroplast, plasma membrane, plastid, chloroplast envelope, EXPRESSED IN: 23 plant structures, EXPRESSED DURING: 13 growth stages,"
Cp4.1LG08g02580,Cp4.1LG08,2671282,2674819,Heat stress transcription factor A-5
Cp4.1LG08g03760,Cp4.1LG08,1906317,1909006,Protein of unknown function (DUF506) LENGTH:370
Cp4.1LG08g04080,Cp4.1LG08,1762011,1765943,Protein kinase superfamily protein LENGTH:378
Cp4.1LG08g05340,Cp4.1LG08,964052,964354,Ca2+-binding protein 1 LENGTH:160
Cp4.1LG08g05350,Cp4.1LG08,982652,982912,Disease resistance response protein 206 [Glycine soja]
Cp4.1LG08g05630,Cp4.1LG08,747635,750057,basic helix-loop-helix (bHLH) DNA-binding superfamily protein LENGTH:456
Cp4.1LG08g06050,Cp4.1LG08,441455,443473,exocyst subunit exo70 family protein C1 LENGTH:653
Cp4.1LG08g06060,Cp4.1LG08,448598,452165,MAK16 protein-related LENGTH:303
Cp4.1LG08g06150,Cp4.1LG08,440471,440878,SAUR family protein [Theobroma cacao] gb|EOX99720.1| SAUR family protein [Theobroma cacao]
Cp4.1LG08g06240,Cp4.1LG08,347089,347313,Unknown protein
Cp4.1LG08g06910,Cp4.1LG08,5271715,5272491,"Protein of unknown function, DUF617 LENGTH:297"
Cp4.1LG08g07430,Cp4.1LG08,5865173,5871734,Nucleotide-diphospho-sugar transferases superfamily protein LENGTH:494
Cp4.1LG08g10800,Cp4.1LG08,8250054,8251121,Bromodomain transcription factor LENGTH:397
Cp4.1LG08g10840,Cp4.1LG08,8216687,8219744,Unknown protein
Cp4.1LG08g10850,Cp4.1LG08,8262831,8271786,ATP-dependent zinc metalloprotease FtsH
Cp4.1LG08g10870,Cp4.1LG08,8223913,8225008,Unknown protein
Cp4.1LG08g10910,Cp4.1LG08,8249486,8253759,Membrane magnesium transporter
Cp4.1LG08g11060,Cp4.1LG08,8321103,8321618,"Protein of unknown function, DUF584 LENGTH:166"
Cp4.1LG08g11080,Cp4.1LG08,8313311,8316626,Phototropic-responsive NPH3 family protein LENGTH:592
Cp4.1LG08g11220,Cp4.1LG08,8422987,8429242,DNA replication licensing factor MCM6
Cp4.1LG08g11370,Cp4.1LG08,8419149,8419748,Tudor/PWWP/MBT superfamily protein LENGTH:632
Cp4.1LG08g11780,Cp4.1LG08,8717687,8720073,Mitochondrial glycoprotein family protein LENGTH:267
Cp4.1LG08g11830,Cp4.1LG08,8717125,8717400,Unknown protein
Cp4.1LG08g11880,Cp4.1LG08,8710290,8714663,transcription factor-related LENGTH:650
Cp4.1LG08g12000,Cp4.1LG08,8864671,8865039,Unknown protein
Cp4.1LG08g12050,Cp4.1LG08,8845685,8849079,Duplicated homeodomain-like superfamily protein LENGTH:298
Cp4.1LG08g12220,Cp4.1LG08,8865966,8867804,Unknown protein
Cp4.1LG08g12810,Cp4.1LG08,9244373,9244957,RING-H2 finger A3A LENGTH:185
Cp4.1LG08g13290,Cp4.1LG08,9524210,9525602,Unknown protein
Cp4.1LG08g13470,Cp4.1LG08,9748419,9751932,E3 ubiquitin-protein ligase
Cp4.1LG08g13610,Cp4.1LG08,9746466,9747716,Ubiquitin carboxyl-terminal hydrolase family protein LENGTH:439
Cp4.1LG09g06780,Cp4.1LG09,5837514,5843138,Proteasome subunit alpha type-5
Cp4.1LG09g00410,Cp4.1LG09,273136,275776,Plastid division protein PDV1
Cp4.1LG09g00480,Cp4.1LG09,216208,216861,cyclic nucleotide gated channel 1 LENGTH:716
Cp4.1LG09g01200,Cp4.1LG09,769891,775964,Unknown protein
Cp4.1LG09g01250,Cp4.1LG09,752011,754071,Protein kinase superfamily protein LENGTH:708
Cp4.1LG09g01280,Cp4.1LG09,773344,776108,3-ketoacyl-CoA synthase 5 LENGTH:492
Cp4.1LG09g01460,Cp4.1LG09,800254,805706,"Clp protease-related protein, chloroplastic [Glycine soja]"
Cp4.1LG09g01500,Cp4.1LG09,795735,796184,Protein of unknown function (DUF668) LENGTH:474
Cp4.1LG09g01530,Cp4.1LG09,976806,980178,F-box/kelch-repeat protein
Cp4.1LG09g01670,Cp4.1LG09,930115,930481,Unknown protein
Cp4.1LG09g02010,Cp4.1LG09,1106253,1109352,"CAMP-regulated ph , putative isoform 3 [Theobroma cacao]"
Cp4.1LG09g02020,Cp4.1LG09,1141644,1143416,"Pentatricopeptide repeat (PPR) superfamily protein, putative [Theobroma cacao] gb|EOY01970.1| Pentatricopeptide repeat (PPR) superfamily protein, putative [Theobroma cacao]"
Cp4.1LG09g02060,Cp4.1LG09,1229204,1235929,Glycogen phosphorylase 2
Cp4.1LG09g02090,Cp4.1LG09,1271822,1274675,Pentatricopeptide repeat-containing protein
Cp4.1LG09g02120,Cp4.1LG09,1276254,1278904,Unknown protein
Cp4.1LG09g02280,Cp4.1LG09,1294978,1297412,Uncharacterised protein family UPF0090 LENGTH:305
Cp4.1LG09g02470,Cp4.1LG09,1389560,1391491,Phosphatidylinositol 4-kinase gamma 5
Cp4.1LG09g02690,Cp4.1LG09,1576307,1578204,Transcription factor TCP12
Cp4.1LG09g03310,Cp4.1LG09,2018589,2026414,FAD/NAD(P)-binding oxidoreductase LENGTH:295
Cp4.1LG09g03420,Cp4.1LG09,2024027,2024836,Unknown protein
Cp4.1LG09g03890,Cp4.1LG09,2436902,2437306,Unknown protein
Cp4.1LG09g05460,Cp4.1LG09,4767914,4768759,CCR4-NOT transcription complex subunit 7
Cp4.1LG09g05490,Cp4.1LG09,4711983,4713740,Pollen Ole e 1 allergen and extensin family protein LENGTH:172
Cp4.1LG09g05510,Cp4.1LG09,4659193,4659972,conserved hypothetical protein [Ricinus communis] gb|EEF38548.1| conserved hypothetical protein [Ricinus communis]
Cp4.1LG09g07100,Cp4.1LG09,6365993,6367759,Leucine-rich repeat protein kinase family protein LENGTH:518
Cp4.1LG09g07130,Cp4.1LG09,6368920,6369672,Unknown protein
Cp4.1LG09g07260,Cp4.1LG09,6657690,6658142,Unknown protein
Cp4.1LG09g07410,Cp4.1LG09,6863458,6865053,alpha/beta-Hydrolases superfamily protein LENGTH:529
Cp4.1LG09g07660,Cp4.1LG09,7111081,7118264,Unknown protein
Cp4.1LG09g08060,Cp4.1LG09,7508869,7509195,Dof-type zinc finger DNA-binding family protein LENGTH:175
Cp4.1LG09g08190,Cp4.1LG09,7643499,7647108,Protein yippee-like
Cp4.1LG09g08950,Cp4.1LG09,8228398,8228949,"Protein of unknown function, DUF584 LENGTH:201"
Cp4.1LG09g09210,Cp4.1LG09,8249509,8249997,"Protein of unknown function, DUF584 LENGTH:168"
Cp4.1LG09g09360,Cp4.1LG09,8353161,8354123,"unknown protein, BEST Arabidopsis thaliana protein match is: unknown protein . LENGTH:321"
Cp4.1LG09g10020,Cp4.1LG09,8866244,8869255,conserved hypothetical protein [Ricinus communis] gb|EEF51909.1| conserved hypothetical protein [Ricinus communis]
Cp4.1LG09g10080,Cp4.1LG09,8859628,8860814,High-affinity nitrate transporter 3.1
Cp4.1LG09g10490,Cp4.1LG09,9199699,9206499,"Protein of unknown function, DUF593 LENGTH:524"
Cp4.1LG09g10680,Cp4.1LG09,9318104,9318700,Protein of unknown function (DUF579) LENGTH:282
Cp4.1LG10g00540,Cp4.1LG10,3586627,3590913,ATPase family AAA domain-containing protein 3
Cp4.1LG10g02930,Cp4.1LG10,2303083,2306297,DA1 LENGTH:532
Cp4.1LG10g03030,Cp4.1LG10,2235686,2237420,Unknown protein
Cp4.1LG10g03050,Cp4.1LG10,2261205,2262851,stress enhanced protein 2 LENGTH:202
Cp4.1LG10g03740,Cp4.1LG10,1866040,1866387,Unknown protein
Cp4.1LG10g03810,Cp4.1LG10,1820435,1820842,Unknown protein
Cp4.1LG10g04700,Cp4.1LG10,1173921,1175463,Mitochondrial import inner membrane translocase subunit TIM14-1
Cp4.1LG10g05030,Cp4.1LG10,1076653,1077054,ethylene-responsive transcription factor 4-like [Cucumis sativus] gb|AAV66332.1| ethylene response factor 1 [Cucumis sativus] gb|KGN49247.1| Ethylene response factor 1 [Cucumis sativus]
Cp4.1LG10g05050,Cp4.1LG10,1109915,1110496,Unknown protein
Cp4.1LG10g05140,Cp4.1LG10,1056040,1056537,"unknown protein, Has 35333 Blast hits to 34131 proteins in 2444 species: Archae - 798, Bacteria - 22429, Metazoa - 974, Fungi - 991, Plants - 531, Viruses - 0, Other Eukaryotes - 9610 (source: NCBI BLink). LENGTH:144"
Cp4.1LG10g05240,Cp4.1LG10,1061077,1062346,Unknown protein
Cp4.1LG10g05250,Cp4.1LG10,1065931,1067512,Protein DEHYDRATION-INDUCED 19
Cp4.1LG10g07530,Cp4.1LG10,5674434,5676497,U-box domain-containing protein 16
Cp4.1LG10g08330,Cp4.1LG10,5035577,5038186,Unknown protein
Cp4.1LG10g08470,Cp4.1LG10,5035772,5035996,Unknown protein
Cp4.1LG10g08640,Cp4.1LG10,5014013,5023147,Ribonuclease II/R family protein LENGTH:803
Cp4.1LG10g08680,Cp4.1LG10,4961166,4962328,DOF zinc finger protein 1 LENGTH:194
Cp4.1LG10g08700,Cp4.1LG10,4928577,4930877,Pentatricopeptide repeat-containing protein
Cp4.1LG10g08820,Cp4.1LG10,4911471,4916403,Ras-related protein Rab-8A
Cp4.1LG10g08860,Cp4.1LG10,4901408,4901875,Zinc finger protein ZAT11
Cp4.1LG10g08980,Cp4.1LG10,4730564,4731224,Toll-Interleukin-Resistance (TIR) domain family protein LENGTH:188
Cp4.1LG10g09020,Cp4.1LG10,4786017,4786686,Unknown protein
Cp4.1LG10g09230,Cp4.1LG10,4708836,4709213,Unknown protein
Cp4.1LG10g09250,Cp4.1LG10,4636336,4637426,"unknown protein, FUNCTIONS IN: molecular_function unknown, INVOLVED IN: biological_process unknown, LOCATED IN: chloroplast, chloroplast stroma, Has 30201 Blast hits to 17322 proteins in 780 species: Archae - 12, Bacteria - 1396, Metazoa - 17338, Fungi - 3422, Plants - 5037, Viruses - 0, Other Eukaryotes - 2996 (source: NCBI BLink). LENGTH:154"
Cp4.1LG10g09310,Cp4.1LG10,4588548,4589645,U-box domain-containing protein 8
Cp4.1LG10g10200,Cp4.1LG10,4165176,4165646,Unknown protein
Cp4.1LG10g10240,Cp4.1LG10,4132059,4138250,alpha/beta-Hydrolases superfamily protein LENGTH:502
Cp4.1LG10g10350,Cp4.1LG10,4035204,4038074,Regulator of Vps4 activity in the MVB pathway protein LENGTH:466
Cp4.1LG10g10410,Cp4.1LG10,4071282,4074515,"CYCLIN B2,4 LENGTH:431"
Cp4.1LG10g10450,Cp4.1LG10,4039575,4040498,Arabidopsis protein of unknown function (DUF241) LENGTH:325
Cp4.1LG10g10460,Cp4.1LG10,4043288,4044148,Arabidopsis protein of unknown function (DUF241) LENGTH:284
Cp4.1LG10g10470,Cp4.1LG10,4127832,4128383,Unknown protein
Cp4.1LG10g10860,Cp4.1LG10,6519198,6522621,DHHC-type zinc finger family protein LENGTH:413
Cp4.1LG10g10880,Cp4.1LG10,6511304,6513445,"Histone-lysine N-methyltransferase, H3 lysine-9 specific"
Cp4.1LG10g10910,Cp4.1LG10,6510302,6510939,Unknown protein
Cp4.1LG10g11840,Cp4.1LG10,8625871,8626257,Unknown protein
Cp4.1LG10g12500,Cp4.1LG10,9636186,9648589,TBCC domain-containing protein 1
Cp4.1LG11g00660,Cp4.1LG11,165521,165859,armadillo repeat only 4 LENGTH:615
Cp4.1LG11g00690,Cp4.1LG11,206405,207783,Cysteine proteinases superfamily protein LENGTH:361
Cp4.1LG11g00790,Cp4.1LG11,174355,174879,Unknown protein
Cp4.1LG11g01930,Cp4.1LG11,1087381,1087995,Unknown protein
Cp4.1LG11g02130,Cp4.1LG11,1114914,1115213,Protein RADIALIS-like 6
Cp4.1LG11g02570,Cp4.1LG11,1431203,1431796,Unknown protein
Cp4.1LG11g02990,Cp4.1LG11,1645496,1646817,Unknown protein
Cp4.1LG11g04170,Cp4.1LG11,2356443,2357619,Unknown protein
Cp4.1LG11g04180,Cp4.1LG11,2358273,2360492,conserved hypothetical protein [Ricinus communis] gb|EEF48430.1| conserved hypothetical protein [Ricinus communis]
Cp4.1LG11g04280,Cp4.1LG11,2423216,2424274,Unknown protein
Cp4.1LG11g04300,Cp4.1LG11,2437931,2440260,Haloacid dehalogenase-like hydrolase (HAD) superfamily protein LENGTH:320
Cp4.1LG11g04310,Cp4.1LG11,2448654,2449691,F-box family protein LENGTH:334
Cp4.1LG11g04320,Cp4.1LG11,2410602,2417537,Transducin/WD40 repeat-like superfamily protein LENGTH:449
Cp4.1LG11g04610,Cp4.1LG11,2606125,2608035,Pentatricopeptide repeat-containing protein
Cp4.1LG11g04650,Cp4.1LG11,2590849,2592623,purine permease 3 LENGTH:351
Cp4.1LG11g05540,Cp4.1LG11,3353817,3354860,Acetylglutamate kinase
Cp4.1LG11g05550,Cp4.1LG11,3379573,3382868,Serine/threonine protein phosphatase 2A 55 kDa regulatory subunit B' delta isoform
Cp4.1LG11g05620,Cp4.1LG11,3295772,3296104,flowering promoting factor 1 LENGTH:110
Cp4.1LG11g05650,Cp4.1LG11,3372677,3377930,RING/U-box superfamily protein LENGTH:453
Cp4.1LG11g05720,Cp4.1LG11,3390565,3394327,TIFY domain protein 8 isoform 3 [Theobroma cacao] gb|EOY31380.1| TIFY domain protein 8 isoform 3 [Theobroma cacao]
Cp4.1LG11g06880,Cp4.1LG11,4893637,4895395,Calcium-dependent lipid-binding (CaLB domain) family protein LENGTH:391
Cp4.1LG11g07760,Cp4.1LG11,6323049,6324731,F-box/kelch-repeat protein
Cp4.1LG11g07840,Cp4.1LG11,6405238,6411154,"1,4-alpha-glucan branching enzyme GlgB"
Cp4.1LG11g08520,Cp4.1LG11,6866415,6892434,Leucine aminopeptidase 1
Cp4.1LG11g08660,Cp4.1LG11,6957784,6960513,Pentatricopeptide repeat-containing protein
Cp4.1LG11g09310,Cp4.1LG11,7853417,7853833,Nuclear transcription factor Y subunit B-4
Cp4.1LG11g09420,Cp4.1LG11,7999292,8000425,RING/U-box superfamily protein LENGTH:398
Cp4.1LG11g09670,Cp4.1LG11,8204200,8207528,Disease resistance protein (CC-NBS-LRR class) family LENGTH:809
Cp4.1LG11g09730,Cp4.1LG11,8276371,8283268,ER membrane protein complex subunit 2
Cp4.1LG11g09830,Cp4.1LG11,8233483,8234082,Rubredoxin-like superfamily protein LENGTH:195
Cp4.1LG11g10430,Cp4.1LG11,8799549,8801205,Exostosin family protein LENGTH:470
Cp4.1LG11g10510,Cp4.1LG11,8885816,8890366,actin-related protein 6 LENGTH:421
Cp4.1LG11g10560,Cp4.1LG11,8879577,8884450,RING finger protein ETP1
Cp4.1LG12g04420,Cp4.1LG12,3811994,3815244,Protein of unknown function (DUF630 and DUF632) LENGTH:796
Cp4.1LG12g04510,Cp4.1LG12,4085762,4086300,Unknown protein
Cp4.1LG12g04540,Cp4.1LG12,4055207,4055611,Unknown protein
Cp4.1LG12g00770,Cp4.1LG12,459849,461168,DNA-directed RNA polymerase subunit beta' [Theobroma cacao] gb|EOY05176.1| DNA-directed RNA polymerase subunit beta' [Theobroma cacao]
Cp4.1LG12g02800,Cp4.1LG12,1877593,1881852,UDP-glucuronic acid decarboxylase 1 LENGTH:458
Cp4.1LG12g03330,Cp4.1LG12,2278701,2284005,30S ribosomal protein S1 homolog A
Cp4.1LG12g03340,Cp4.1LG12,2251607,2265769,ubiquitin protein ligase 6 LENGTH:1029
Cp4.1LG12g03850,Cp4.1LG12,2759463,2764530,mitogen-activated protein kinase 12 LENGTH:372
Cp4.1LG12g04180,Cp4.1LG12,3173019,3175388,"cyclin p3,2 LENGTH:230"
Cp4.1LG12g04260,Cp4.1LG12,3231353,3234705,translocon at the inner envelope membrane of chloroplasts 20 LENGTH:274
Cp4.1LG12g04370,Cp4.1LG12,3406540,3408651,"calmodulin binding protein, putative [Ricinus communis] gb|EEF32423.1| calmodulin binding protein, putative [Ricinus communis]"
Cp4.1LG12g04380,Cp4.1LG12,3393961,3396917,Basic helix-loop-helix (bHLH) DNA-binding family protein LENGTH:623
Cp4.1LG12g04620,Cp4.1LG12,4325055,4328421,conserved hypothetical protein [Ricinus communis] gb|EEF39072.1| conserved hypothetical protein [Ricinus communis]
Cp4.1LG12g04630,Cp4.1LG12,4348062,4350895,Pyruvate dehydrogenase E1 component subunit alpha
Cp4.1LG12g04680,Cp4.1LG12,4353613,4359265,Conserved oligomeric Golgi complex subunit 4
Cp4.1LG12g04690,Cp4.1LG12,4330391,4333744,RNA-binding protein 38
Cp4.1LG12g04700,Cp4.1LG12,4499903,4500820,"unknown protein, Has 35333 Blast hits to 34131 proteins in 2444 species: Archae - 798, Bacteria - 22429, Metazoa - 974, Fungi - 991, Plants - 531, Viruses - 0, Other Eukaryotes - 9610 (source: NCBI BLink). LENGTH:310"
Cp4.1LG12g04930,Cp4.1LG12,4890489,4890899,Histone superfamily protein LENGTH:136
Cp4.1LG12g05300,Cp4.1LG12,8202809,8203216,Unknown protein
Cp4.1LG12g05310,Cp4.1LG12,8147654,8147968,Monothiol glutaredoxin-S6
Cp4.1LG12g05590,Cp4.1LG12,8086081,8090401,Low affinity potassium transport system protein kup
Cp4.1LG12g05650,Cp4.1LG12,7960110,7961482,Indole-3-acetic acid-induced protein ARG2
Cp4.1LG12g05670,Cp4.1LG12,7985402,7986013,Plant invertase/pectin methylesterase inhibitor superfamily protein LENGTH:194
Cp4.1LG12g05680,Cp4.1LG12,7938929,7939872,Unknown protein
Cp4.1LG12g05780,Cp4.1LG12,7962771,7969137,Poly [ADP-ribose] polymerase 2
Cp4.1LG12g05850,Cp4.1LG12,7958148,7958609,"Protein of unknown function, DUF538 LENGTH:167"
Cp4.1LG12g05980,Cp4.1LG12,7892461,7896296,Mitochondrial folate transporter/carrier
Cp4.1LG12g06000,Cp4.1LG12,7887843,7892095,drought-responsive family protein [Populus trichocarpa] gb|EEE82011.1| drought-responsive family protein [Populus trichocarpa]
Cp4.1LG12g06770,Cp4.1LG12,7384434,7385275,Unknown protein
Cp4.1LG12g06820,Cp4.1LG12,7349024,7350339,myb domain protein 83 LENGTH:343
Cp4.1LG12g08490,Cp4.1LG12,6401915,6402403,Unknown protein
Cp4.1LG12g08560,Cp4.1LG12,6406492,6407127,Protein of unknown function (DUF1677) LENGTH:173
Cp4.1LG12g09440,Cp4.1LG12,5656582,5657439,Protein of unknown function (DUF581) LENGTH:126
Cp4.1LG12g09950,Cp4.1LG12,9781254,9787477,hydroxyproline-rich glycoprotein family protein LENGTH:623
Cp4.1LG12g09960,Cp4.1LG12,9822762,9823142,Glutaredoxin family protein LENGTH:102
Cp4.1LG12g10000,Cp4.1LG12,9771331,9774398,conserved hypothetical protein [Ricinus communis] gb|EEF50091.1| conserved hypothetical protein [Ricinus communis]
Cp4.1LG12g10100,Cp4.1LG12,9683025,9684893,"cytochrome P450, family 81, subfamily F, polypeptide 3 LENGTH:501"
Cp4.1LG12g10240,Cp4.1LG12,9587947,9595178,Multidrug resistance ABC transporter ATP-binding and permease protein
Cp4.1LG12g10270,Cp4.1LG12,9607174,9607947,Unknown protein
Cp4.1LG12g10280,Cp4.1LG12,9448178,9449612,"unknown protein, BEST Arabidopsis thaliana protein match is: unknown protein . LENGTH:189"
Cp4.1LG12g10350,Cp4.1LG12,9486473,9500465,CLIP-associating protein 1
Cp4.1LG12g10680,Cp4.1LG12,9323444,9323668,Unknown protein
Cp4.1LG12g10710,Cp4.1LG12,9209953,9215903,TPR repeat-containing protein ZIP4
Cp4.1LG12g10760,Cp4.1LG12,9184736,9185503,Cytochrome b561 and DOMON domain-containing protein
Cp4.1LG12g11020,Cp4.1LG12,8937510,8940417,3-methyl-2-oxobutanoate hydroxymethyltransferase
Cp4.1LG12g11100,Cp4.1LG12,8975615,8979323,Pentatricopeptide repeat-containing protein
Cp4.1LG12g11160,Cp4.1LG12,8941153,8942298,Pentatricopeptide repeat-containing protein
Cp4.1LG12g11180,Cp4.1LG12,8916050,8917179,Thioredoxin-like protein 4B
Cp4.1LG12g11220,Cp4.1LG12,8927317,8930281,Unknown protein
Cp4.1LG12g11240,Cp4.1LG12,8931803,8936287,Phosphoglycolate phosphatase [Gossypium arboreum]
Cp4.1LG12g11520,Cp4.1LG12,8613321,8614073,Ethylene receptor [Medicago truncatula] gb|AES60884.1| ovate transcriptional repressor [Medicago truncatula]
Cp4.1LG12g11630,Cp4.1LG12,8601196,8601501,Unknown protein
Cp4.1LG12g11660,Cp4.1LG12,8621022,8621618,"unknown protein, Has 30201 Blast hits to 17322 proteins in 780 species: Archae - 12, Bacteria - 1396, Metazoa - 17338, Fungi - 3422, Plants - 5037, Viruses - 0, Other Eukaryotes - 2996 (source: NCBI BLink). LENGTH:205"
Cp4.1LG12g11720,Cp4.1LG12,8503759,8508149,"unknown protein, Has 36 Blast hits to 36 proteins in 15 species: Archae - 0, Bacteria - 0, Metazoa - 3, Fungi - 0, Plants - 33, Viruses - 0, Other Eukaryotes - 0 (source: NCBI BLink). LENGTH:265"
Cp4.1LG12g11750,Cp4.1LG12,8437131,8439785,Glycogen debranching enzyme
Cp4.1LG12g11780,Cp4.1LG12,8455301,8458673,Unknown protein
Cp4.1LG12g11880,Cp4.1LG12,8377111,8380747,decoy LENGTH:233
Cp4.1LG12g11990,Cp4.1LG12,8312254,8316118,CUGBP Elav-like family member 5
Cp4.1LG12g12010,Cp4.1LG12,8436083,8436903,Unknown protein
Cp4.1LG13g03550,Cp4.1LG13,3616021,3618188,Dynein light chain type 1 family protein LENGTH:129
Cp4.1LG13g03930,Cp4.1LG13,6374731,6380548,U6 snRNA-associated Sm-like protein LSm3
Cp4.1LG13g03960,Cp4.1LG13,6449150,6456041,DHHC-type zinc finger family protein LENGTH:407
Cp4.1LG13g04000,Cp4.1LG13,6371430,6372068,Vacuolar iron transporter homolog 4
Cp4.1LG13g04020,Cp4.1LG13,6365492,6368347,Histidine decarboxylase
Cp4.1LG13g04050,Cp4.1LG13,6381999,6383327,sequence-specific DNA binding transcription factors LENGTH:443
Cp4.1LG13g04080,Cp4.1LG13,6374794,6376050,Ubiquitin carboxyl-terminal hydrolase family protein LENGTH:415
Cp4.1LG13g05170,Cp4.1LG13,5620565,5622402,nudix hydrolase homolog 18 LENGTH:176
Cp4.1LG13g05350,Cp4.1LG13,5496933,5499020,exocyst subunit exo70 family protein C2 LENGTH:695
Cp4.1LG13g06550,Cp4.1LG13,4620451,4627573,histidine kinase 2 LENGTH:1176
Cp4.1LG13g07150,Cp4.1LG13,8723806,8726236,Nucleotide-sugar transporter family protein LENGTH:308
Cp4.1LG13g07170,Cp4.1LG13,8727540,8731267,Syntaxin-81
Cp4.1LG13g07390,Cp4.1LG13,8562150,8563124,Transcription factor bHLH61 -like protein [Gossypium arboreum]
Cp4.1LG13g07470,Cp4.1LG13,8569731,8574309,alpha-soluble NSF attachment protein 2 LENGTH:289
Cp4.1LG13g07540,Cp4.1LG13,8529315,8529560,Unknown protein
Cp4.1LG13g07650,Cp4.1LG13,8530544,8535208,Mini-chromosome maintenance complex-binding protein
Cp4.1LG13g07690,Cp4.1LG13,8357203,8358889,allene oxide cyclase 4 LENGTH:254
Cp4.1LG13g07850,Cp4.1LG13,8325782,8340239,nuclear matrix constituent protein-related LENGTH:1128
Cp4.1LG13g07930,Cp4.1LG13,8255848,8256387,basic leucine-zipper 42 LENGTH:173
Cp4.1LG13g07940,Cp4.1LG13,8263400,8264863,"6-phosphogluconate dehydrogenase, decarboxylating 3"
Cp4.1LG13g07950,Cp4.1LG13,8319190,8325667,Proline-rich spliceosome-associated (PSP) family protein / zinc knuckle (CCHC-type) family protein LENGTH:532
Cp4.1LG13g07990,Cp4.1LG13,8149902,8153909,Mitochondrial substrate carrier family protein LENGTH:323
Cp4.1LG13g08030,Cp4.1LG13,8243612,8245873,Pentatricopeptide repeat-containing protein
Cp4.1LG13g08120,Cp4.1LG13,8089865,8091006,membrane-anchored ubiquitin-fold protein 2 LENGTH:124
Cp4.1LG13g08140,Cp4.1LG13,8092568,8094330,"BAG family molecular chaperone regulator 8, chloroplastic"
Cp4.1LG13g08360,Cp4.1LG13,7977814,7978716,zinc finger homeodomain 1 LENGTH:242
Cp4.1LG13g08470,Cp4.1LG13,8015628,8015960,Calcium-binding EF-hand family protein LENGTH:194
Cp4.1LG13g08560,Cp4.1LG13,7944500,7944995,Transcription factor ILI6
Cp4.1LG13g08600,Cp4.1LG13,7867588,7868576,SNARE-like superfamily protein LENGTH:260
Cp4.1LG13g08650,Cp4.1LG13,7869696,7870244,Unknown protein
Cp4.1LG13g08680,Cp4.1LG13,7862562,7867220,PP2A regulatory subunit TAP46
Cp4.1LG13g08960,Cp4.1LG13,7676921,7677472,"50S ribosomal protein L12-1, chloroplastic"
Cp4.1LG13g09040,Cp4.1LG13,7654947,7656276,myb domain protein 118 LENGTH:437
Cp4.1LG13g10670,Cp4.1LG13,6645931,6649080,adenylate kinase family protein LENGTH:588
Cp4.1LG13g10740,Cp4.1LG13,6620524,6623073,receptor kinase 1 LENGTH:843
Cp4.1LG13g10790,Cp4.1LG13,6617284,6618210,"BRASSINOSTEROID INSENSITIVE 1-associated receptor kinase 1 precursor, putative [Ricinus communis] gb|EEF44468.1| BRASSINOSTEROID INSENSITIVE 1-associated receptor kinase 1 precursor, putative [Ricinus communis]"
Cp4.1LG13g10870,Cp4.1LG13,6587612,6591637,F-actin-capping protein subunit beta
Cp4.1LG13g10910,Cp4.1LG13,6640505,6644421,Leucine-rich repeat receptor-like protein kinase family protein LENGTH:872
Cp4.1LG13g10940,Cp4.1LG13,6650684,6653994,Unknown protein
Cp4.1LG13g10960,Cp4.1LG13,8883391,8884206,AT-hook motif nuclear-localized protein 20 LENGTH:281
Cp4.1LG13g11010,Cp4.1LG13,8876100,8878702,Protein of unknown function (DUF604) LENGTH:505
Cp4.1LG13g11030,Cp4.1LG13,8836062,8838833,GRF1-interacting factor 3 LENGTH:223
Cp4.1LG13g01010,Cp4.1LG13,748388,755815,"Intron maturase, type II family protein LENGTH:753"
Cp4.1LG13g01420,Cp4.1LG13,1002694,1006074,Protein of unknown function (DUF604) LENGTH:524
Cp4.1LG13g01660,Cp4.1LG13,1215502,1220699,receptor-like kinase 902 LENGTH:647
Cp4.1LG13g02720,Cp4.1LG13,2081702,2087212,subtilisin-like serine protease 2 LENGTH:764
Cp4.1LG14g07740,Cp4.1LG14,6092685,6093176,"Photosystem I reaction center subunit V, chloroplastic"
Cp4.1LG14g07850,Cp4.1LG14,6208777,6209253,Nuclear transcription factor Y subunit B-9
Cp4.1LG14g07890,Cp4.1LG14,6201403,6204501,Nicotinamide/nicotinic acid mononucleotide adenylyltransferase
Cp4.1LG14g07900,Cp4.1LG14,6216367,6216960,Unknown protein
Cp4.1LG14g07950,Cp4.1LG14,6191249,6192239,Concanavalin A-like lectin protein kinase family protein LENGTH:681
Cp4.1LG14g08040,Cp4.1LG14,6327765,6331929,subtilisin-like serine protease 2 LENGTH:764
Cp4.1LG14g08050,Cp4.1LG14,6360104,6364205,Unknown protein
Cp4.1LG14g08070,Cp4.1LG14,6378020,6379142,Unknown protein
Cp4.1LG14g08180,Cp4.1LG14,6519513,6519803,Unknown protein
Cp4.1LG14g01100,Cp4.1LG14,3821942,3822337,Unknown protein
Cp4.1LG14g01140,Cp4.1LG14,3854350,3863922,Phototropic-responsive NPH3 family protein LENGTH:607
Cp4.1LG14g01250,Cp4.1LG14,3843315,3845897,Unknown protein
Cp4.1LG14g01960,Cp4.1LG14,3322335,3325485,Tubby-like F-box protein 5
Cp4.1LG14g02010,Cp4.1LG14,3341637,3344766,Unknown protein
Cp4.1LG14g02170,Cp4.1LG14,3196950,3207623,NAD(P)-binding Rossmann-fold superfamily protein LENGTH:317
Cp4.1LG14g02820,Cp4.1LG14,2753742,2756350,Protein kinase superfamily protein LENGTH:509
Cp4.1LG14g02830,Cp4.1LG14,2752669,2753001,Unknown protein
Cp4.1LG14g03490,Cp4.1LG14,2208805,2212919,BES1/BZR1 homolog 4 LENGTH:325
Cp4.1LG14g03550,Cp4.1LG14,2226306,2228077,Unknown protein
Cp4.1LG14g03590,Cp4.1LG14,2201383,2206310,Heme A synthase
Cp4.1LG14g03720,Cp4.1LG14,2067993,2068504,Unknown protein
Cp4.1LG14g03760,Cp4.1LG14,2076510,2087211,ATP-dependent zinc metalloprotease FtsH
Cp4.1LG14g03780,Cp4.1LG14,2163117,2165244,TRICHOME BIREFRINGENCE-LIKE 28 LENGTH:424
Cp4.1LG14g03850,Cp4.1LG14,2033479,2036941,"Core-2/I-branching beta-1,6-N-acetylglucosaminyltransferase family protein LENGTH:421"
Cp4.1LG14g04270,Cp4.1LG14,1735631,1738496,"Vacuolar import/degradation, Vid27-related protein LENGTH:648"
Cp4.1LG14g04320,Cp4.1LG14,1733634,1735204,Unknown protein
Cp4.1LG14g04400,Cp4.1LG14,1645092,1646766,myb domain protein 73 LENGTH:320
Cp4.1LG14g04630,Cp4.1LG14,1540040,1540279,Unknown protein
Cp4.1LG14g04650,Cp4.1LG14,1543049,1543288,Unknown protein
Cp4.1LG14g05470,Cp4.1LG14,877991,881648,trehalose-6-phosphate phosphatase LENGTH:374
Cp4.1LG14g05500,Cp4.1LG14,971223,973664,Branchpoint-bridging protein
Cp4.1LG14g05560,Cp4.1LG14,887953,896934,Conserved oligomeric Golgi complex subunit 7
Cp4.1LG14g05580,Cp4.1LG14,908107,908851,Unknown protein
Cp4.1LG14g06060,Cp4.1LG14,657848,660873,"DNA-directed RNA polymerases I, II, and III subunit RPABC2"
Cp4.1LG14g06410,Cp4.1LG14,378606,379505,Acidic endochitinase
Cp4.1LG14g06420,Cp4.1LG14,404240,405270,"unknown protein, BEST Arabidopsis thaliana protein match is: unknown protein . LENGTH:326"
Cp4.1LG14g06710,Cp4.1LG14,214123,215985,Pentatricopeptide repeat-containing protein
Cp4.1LG14g09690,Cp4.1LG14,8192841,8193527,conserved hypothetical protein [Ricinus communis] gb|EEF34744.1| conserved hypothetical protein [Ricinus communis]
Cp4.1LG14g09780,Cp4.1LG14,8255995,8258980,RNA-binding (RRM/RBD/RNP motifs) family protein LENGTH:313
Cp4.1LG14g10360,Cp4.1LG14,8734462,8737418,Protein phosphatase 2C family protein LENGTH:379
Cp4.1LG14g10520,Cp4.1LG14,8875084,8876187,conserved hypothetical protein [Ricinus communis] gb|EEF40712.1| conserved hypothetical protein [Ricinus communis]
Cp4.1LG14g10550,Cp4.1LG14,8840161,8844660,high mobility group B3 LENGTH:147
Cp4.1LG15g00060,Cp4.1LG15,49142,51897,DNAse I-like superfamily protein LENGTH:438
Cp4.1LG15g00090,Cp4.1LG15,39625,41100,Leucine-rich repeat receptor-like protein kinase family protein LENGTH:1124
Cp4.1LG15g01720,Cp4.1LG15,1385769,1397350,"DNA binding protein, putative [Ricinus communis] gb|EEF42480.1| DNA binding protein, putative [Ricinus communis]"
Cp4.1LG15g01770,Cp4.1LG15,1423387,1423889,Transcription factor-like protein [Theobroma cacao] gb|EOY19511.1| Transcription factor-like protein [Theobroma cacao]
Cp4.1LG15g01810,Cp4.1LG15,1440334,1440989,Transcription factor-like protein [Theobroma cacao] gb|EOY19511.1| Transcription factor-like protein [Theobroma cacao]
Cp4.1LG15g02250,Cp4.1LG15,2040390,2040737,Unknown protein
Cp4.1LG15g02990,Cp4.1LG15,3757930,3761652,Ankyrin repeat family protein LENGTH:445
Cp4.1LG15g03000,Cp4.1LG15,3786033,3786764,Unknown protein
Cp4.1LG15g03020,Cp4.1LG15,3677595,3679673,Unknown protein
Cp4.1LG15g03060,Cp4.1LG15,3950136,3953909,"unknown protein, Has 30201 Blast hits to 17322 proteins in 780 species: Archae - 12, Bacteria - 1396, Metazoa - 17338, Fungi - 3422, Plants - 5037, Viruses - 0, Other Eukaryotes - 2996 (source: NCBI BLink). LENGTH:294"
Cp4.1LG15g03150,Cp4.1LG15,4103034,4108237,Myosin heavy chain-related protein LENGTH:983
Cp4.1LG15g03200,Cp4.1LG15,4306353,4307963,Unknown protein
Cp4.1LG15g03390,Cp4.1LG15,4539555,4541406,30S ribosomal protein S7
Cp4.1LG15g03410,Cp4.1LG15,4617650,4623016,tobamovirus multiplication 2A LENGTH:280
Cp4.1LG15g03430,Cp4.1LG15,4627722,4629968,Unknown protein
Cp4.1LG15g03440,Cp4.1LG15,4634352,4640849,Ribose-phosphate pyrophosphokinase 1
Cp4.1LG15g03470,Cp4.1LG15,4642438,4642794,Unknown protein
Cp4.1LG15g03480,Cp4.1LG15,4719565,4722725,Glycine cleavage system H protein
Cp4.1LG15g03610,Cp4.1LG15,4874155,4875138,RING/U-box superfamily protein LENGTH:367
Cp4.1LG15g03740,Cp4.1LG15,4993435,4998318,RAB GDP dissociation inhibitor 2 LENGTH:444
Cp4.1LG15g04000,Cp4.1LG15,5201271,5201558,Unknown protein
Cp4.1LG15g04030,Cp4.1LG15,5239496,5240203,Unknown protein
Cp4.1LG15g04090,Cp4.1LG15,5252990,5256298,Leucine-rich repeat receptor-like protein kinase family protein LENGTH:1045
Cp4.1LG15g04310,Cp4.1LG15,5438837,5442617,"FUNCTIONS IN: molecular_function unknown, INVOLVED IN: biological_process unknown, LOCATED IN: chloroplast, EXPRESSED IN: 24 plant structures, EXPRESSED DURING: 15 growth stages, BEST Arabidopsis thaliana protein match is: short hypocotyl in white light1 . LENGTH:203"
Cp4.1LG15g04350,Cp4.1LG15,5569416,5570236,zinc-finger protein 3 LENGTH:193
Cp4.1LG15g04490,Cp4.1LG15,5602269,5602514,Unknown protein
Cp4.1LG15g04550,Cp4.1LG15,5608901,5611626,Pentatricopeptide repeat-containing protein
Cp4.1LG15g04670,Cp4.1LG15,5687074,5688552,UDP-Glycosyltransferase superfamily protein LENGTH:490
Cp4.1LG15g04960,Cp4.1LG15,5940620,5942881,Pentatricopeptide repeat-containing protein
Cp4.1LG15g05060,Cp4.1LG15,5996107,5998797,myb-like transcription factor family protein LENGTH:344
Cp4.1LG15g05080,Cp4.1LG15,6000685,6004907,"RNA-binding protein Nova-1, putative [Ricinus communis] gb|EEF40472.1| RNA-binding protein Nova-1, putative [Ricinus communis]"
Cp4.1LG15g05200,Cp4.1LG15,6083290,6089475,allene oxide synthase LENGTH:518
Cp4.1LG15g05250,Cp4.1LG15,6141375,6142752,Adenylate isopentenyltransferase
Cp4.1LG15g05330,Cp4.1LG15,6200351,6201929,Unknown protein
Cp4.1LG15g05580,Cp4.1LG15,6405290,6405880,Unknown protein
Cp4.1LG15g05790,Cp4.1LG15,6601130,6604835,Unknown protein
Cp4.1LG15g07080,Cp4.1LG15,7518610,7521934,Calcium-binding protein 39-like
Cp4.1LG15g07090,Cp4.1LG15,7489067,7491872,Unknown protein
Cp4.1LG15g07110,Cp4.1LG15,7577398,7580140,"Nucleic acid-binding, OB-fold-like protein LENGTH:182"
Cp4.1LG15g07420,Cp4.1LG15,7699646,7702493,"Cell differentiation, Rcd1-like protein LENGTH:316"
Cp4.1LG15g07480,Cp4.1LG15,7851120,7852583,GRAS family transcription factor LENGTH:410
Cp4.1LG15g07610,Cp4.1LG15,7847547,7848121,Unknown protein
Cp4.1LG15g07660,Cp4.1LG15,7937939,7938217,Unknown protein
Cp4.1LG15g07710,Cp4.1LG15,7882855,7883934,FASCICLIN-like arabinogalactan protein 21 precursor LENGTH:353
Cp4.1LG15g07790,Cp4.1LG15,7894957,7895622,Adenine nucleotide alpha hydrolases-like superfamily protein isoform 2 [Theobroma cacao] gb|EOX99248.1| Adenine nucleotide alpha hydrolases-like superfamily protein isoform 2 [Theobroma cacao]
Cp4.1LG15g07830,Cp4.1LG15,7885245,7889425,Receptor like protein kinase S.2
Cp4.1LG15g07850,Cp4.1LG15,7884100,7884789,S-adenosyl-L-methionine-dependent methyltransferases superfamily protein LENGTH:231
Cp4.1LG15g08020,Cp4.1LG15,8021655,8021848,Unknown protein
Cp4.1LG15g08450,Cp4.1LG15,8302293,8302574,Unknown protein
Cp4.1LG16g00770,Cp4.1LG16,1628275,1629030,myb domain protein 69 LENGTH:250
Cp4.1LG16g01030,Cp4.1LG16,1855254,1856567,Unknown protein
Cp4.1LG16g01210,Cp4.1LG16,2639321,2642451,GTP-binding protein
Cp4.1LG16g01220,Cp4.1LG16,2665307,2668465,"CBS domain-containing protein CBSX1, chloroplastic"
Cp4.1LG16g02270,Cp4.1LG16,4396844,4397248,conserved hypothetical protein [Ricinus communis] gb|EEF43320.1| conserved hypothetical protein [Ricinus communis]
Cp4.1LG16g02480,Cp4.1LG16,4538132,4539079,NAD(P)-binding Rossmann-fold superfamily protein LENGTH:285
Cp4.1LG16g02790,Cp4.1LG16,4804185,4805930,Amidophosphoribosyltransferase
Cp4.1LG16g02820,Cp4.1LG16,4787666,4789816,Biosynthetic arginine decarboxylase
Cp4.1LG16g04790,Cp4.1LG16,5897634,5900482,Protein phosphatase 2C family protein LENGTH:468
Cp4.1LG16g05090,Cp4.1LG16,6072847,6077512,Domain of Uncharacterized protein function isoform 2 [Theobroma cacao] gb|EOY34501.1| Domain of Uncharacterized protein function isoform 2 [Theobroma cacao]
Cp4.1LG16g05370,Cp4.1LG16,6265107,6265598,"Protein of unknown function, DUF584 LENGTH:148"
Cp4.1LG17g00450,Cp4.1LG17,321040,321411,Unknown protein
Cp4.1LG17g00830,Cp4.1LG17,38449,45875,Chromodomain-helicase-DNA-binding protein 2
Cp4.1LG17g01200,Cp4.1LG17,809268,810302,Eukaryotic aspartyl protease family protein LENGTH:433
Cp4.1LG17g01800,Cp4.1LG17,1172882,1173325,Unknown protein
Cp4.1LG17g01830,Cp4.1LG17,1190452,1190790,Unknown protein
Cp4.1LG17g01840,Cp4.1LG17,1178739,1182117,Bet1-like SNARE 1-2
Cp4.1LG17g02640,Cp4.1LG17,2058701,2064519,chloroplast chaperonin 10 LENGTH:139
Cp4.1LG17g03110,Cp4.1LG17,1737257,1737691,Unknown protein
Cp4.1LG17g03320,Cp4.1LG17,1680845,1682861,Carbohydrate-binding X8 domain superfamily protein LENGTH:231
Cp4.1LG17g03530,Cp4.1LG17,2496532,2497851,Eukaryotic aspartyl protease family protein LENGTH:431
Cp4.1LG17g04020,Cp4.1LG17,2811681,2814574,long-chain-fatty-acid CoA ligase (AMP-forming) [Medicago truncatula]
Cp4.1LG17g04150,Cp4.1LG17,3267343,3267698,"Acyl carrier 2, chloroplastic [Gossypium arboreum]"
Cp4.1LG17g04200,Cp4.1LG17,3270897,3272024,sequence-specific DNA binding transcription factors LENGTH:443
Cp4.1LG17g04630,Cp4.1LG17,3469883,3471157,"unknown protein, BEST Arabidopsis thaliana protein match is: unknown protein . LENGTH:366"
Cp4.1LG17g04640,Cp4.1LG17,3502403,3503425,Mitochondrial substrate carrier family protein LENGTH:349
Cp4.1LG17g04650,Cp4.1LG17,3432039,3433670,Nodulation-signaling pathway 1 protein
Cp4.1LG17g04900,Cp4.1LG17,3874644,3879041,"Peroxiredoxin Q, chloroplastic"
Cp4.1LG17g05770,Cp4.1LG17,4751666,4755308,WD repeat-containing protein 43 [Glycine soja]
Cp4.1LG17g06010,Cp4.1LG17,6961129,6962148,alpha/beta-Hydrolases superfamily protein LENGTH:344
Cp4.1LG17g06070,Cp4.1LG17,6875414,6875617,Unknown protein
Cp4.1LG17g06080,Cp4.1LG17,6958362,6959038,"unknown protein, BEST Arabidopsis thaliana protein match is: unknown protein . LENGTH:189"
Cp4.1LG17g06810,Cp4.1LG17,6450331,6452206,receptor-like kinase in in flowers 3 LENGTH:617
Cp4.1LG17g06830,Cp4.1LG17,6353568,6355205,CASP-like protein 1E1
Cp4.1LG17g06840,Cp4.1LG17,6276258,6285355,CW-type Zinc Finger LENGTH:1465
Cp4.1LG17g06870,Cp4.1LG17,6334409,6338401,OTU domain-containing protein 6B
Cp4.1LG17g06890,Cp4.1LG17,6267274,6275565,Homeobox protein LUMINIDEPENDENS
Cp4.1LG17g06990,Cp4.1LG17,6174396,6175796,60S ribosomal protein L22-2
Cp4.1LG17g07000,Cp4.1LG17,6242852,6244605,glutathione S-transferase 7 LENGTH:209
Cp4.1LG17g07080,Cp4.1LG17,6241127,6242323,glutathione S-transferase F3 LENGTH:212
Cp4.1LG17g07110,Cp4.1LG17,6197849,6202876,SPX (SYG1/Pho81/XPR1) domain-containing protein LENGTH:335
Cp4.1LG17g07180,Cp4.1LG17,6122178,6125000,BnaC05g32920D [Brassica napus]
Cp4.1LG17g07230,Cp4.1LG17,6131720,6135058,Exocyst complex component 6B
Cp4.1LG17g07320,Cp4.1LG17,6021900,6022292,Unknown protein
Cp4.1LG17g07350,Cp4.1LG17,6058126,6060850,Protein DEHYDRATION-INDUCED 19
Cp4.1LG17g07560,Cp4.1LG17,5946486,5946971,conserved hypothetical protein [Ricinus communis] gb|EEF47282.1| conserved hypothetical protein [Ricinus communis]
Cp4.1LG17g07580,Cp4.1LG17,5804225,5805798,gibberellin 2-oxidase 6 LENGTH:329
Cp4.1LG17g07590,Cp4.1LG17,5852713,5853096,Unknown protein
Cp4.1LG17g07600,Cp4.1LG17,5859689,5862756,stachyose synthase LENGTH:876
Cp4.1LG17g07760,Cp4.1LG17,5730706,5733400,Delta(24)-sterol reductase
Cp4.1LG17g07840,Cp4.1LG17,5760134,5761816,Peroxidase superfamily protein LENGTH:326
Cp4.1LG17g07860,Cp4.1LG17,5753360,5756411,AUTOPHAGY 8E LENGTH:122
Cp4.1LG17g07890,Cp4.1LG17,5645364,5646017,N-alpha-acetyltransferase 11
Cp4.1LG17g07920,Cp4.1LG17,5648502,5652801,F-box/WD-40 repeat-containing protein
Cp4.1LG17g08010,Cp4.1LG17,5543117,5549381,Histone-lysine N-methyltransferase 2B
Cp4.1LG17g08400,Cp4.1LG17,5316218,5316673,Unknown protein
Cp4.1LG17g08490,Cp4.1LG17,5345906,5346826,"PRLI-interacting factor, putative LENGTH:494"
Cp4.1LG17g08530,Cp4.1LG17,5186043,5191298,Protein phosphatase 2C family protein LENGTH:357
Cp4.1LG17g08650,Cp4.1LG17,5200482,5201393,Pre-mRNA-splicing factor ISY1 homolog
Cp4.1LG17g08660,Cp4.1LG17,5236202,5237182,Unknown protein
Cp4.1LG17g08680,Cp4.1LG17,5075487,5075909,Unknown protein
Cp4.1LG17g08700,Cp4.1LG17,5101943,5102239,Unknown protein
Cp4.1LG17g08800,Cp4.1LG17,5138961,5142606,Unknown protein
Cp4.1LG17g08810,Cp4.1LG17,5136211,5137157,Unknown protein
Cp4.1LG17g08830,Cp4.1LG17,5133392,5133955,Unknown protein
Cp4.1LG17g08880,Cp4.1LG17,5017980,5020586,Malectin/receptor-like protein kinase family protein LENGTH:871
Cp4.1LG17g08920,Cp4.1LG17,5012329,5017427,centromere protein C LENGTH:705
Cp4.1LG17g08960,Cp4.1LG17,4904832,4905188,"unknown protein, BEST Arabidopsis thaliana protein match is: unknown protein . LENGTH:117"
Cp4.1LG17g08970,Cp4.1LG17,4840468,4841602,Unknown protein
Cp4.1LG17g09050,Cp4.1LG17,4935687,4938737,[Protein-PII] uridylyltransferase [Gossypium arboreum]
Cp4.1LG17g09790,Cp4.1LG17,7445168,7449197,Transcription factor PIF1
Cp4.1LG17g09890,Cp4.1LG17,7455303,7455743,"S-protein, putative [Theobroma cacao] gb|EOX94032.1| S-protein, putative [Theobroma cacao]"
Cp4.1LG17g10160,Cp4.1LG17,7702101,7704907,Phosphatidylinositol 4-kinase gamma 4
Cp4.1LG17g10320,Cp4.1LG17,7772318,7777166,ATP-dependent RNA helicase DeaD
Cp4.1LG17g10370,Cp4.1LG17,7850204,7850506,SAUR-like auxin-responsive protein family LENGTH:121
Cp4.1LG17g10420,Cp4.1LG17,7880360,7882141,Peptidyl-prolyl cis-trans isomerase FKBP20-2 [Morus notabilis] gb|EXB37626.1| Peptidyl-prolyl cis-trans isomerase FKBP20-2 [Morus notabilis]
Cp4.1LG17g10470,Cp4.1LG17,7934716,7937415,"unknown protein, Has 30 Blast hits to 30 proteins in 10 species: Archae - 0, Bacteria - 0, Metazoa - 0, Fungi - 0, Plants - 30, Viruses - 0, Other Eukaryotes - 0 (source: NCBI BLink). LENGTH:873"
Cp4.1LG17g10490,Cp4.1LG17,7888822,7893888,cationic amino acid transporter 9 LENGTH:569
Cp4.1LG17g10630,Cp4.1LG17,8088596,8088982,Unknown protein
Cp4.1LG17g10880,Cp4.1LG17,8301311,8302102,"enzyme binding,tetrapyrrole binding LENGTH:265"
Cp4.1LG17g11120,Cp4.1LG17,8505611,8506531,Protein of unknown function (DUF506) LENGTH:298
Cp4.1LG17g11360,Cp4.1LG17,8645160,8650585,Embryonic stem cell-specific 5-hydroxymethylcytosine-binding protein
Cp4.1LG17g11420,Cp4.1LG17,8593803,8594039,Unknown protein
Cp4.1LG18g01540,Cp4.1LG18,3195272,3195682,Histone superfamily protein LENGTH:136
Cp4.1LG18g02950,Cp4.1LG18,4447301,4451720,pectin methylesterase 31 LENGTH:317
Cp4.1LG18g03000,Cp4.1LG18,4526414,4529778,"unknown protein, Has 24 Blast hits to 24 proteins in 9 species: Archae - 0, Bacteria - 0, Metazoa - 0, Fungi - 0, Plants - 24, Viruses - 0, Other Eukaryotes - 0 (source: NCBI BLink). LENGTH:178"
Cp4.1LG18g03100,Cp4.1LG18,4611079,4616977,Regulator of chromosome condensation (RCC1) family protein LENGTH:1106
Cp4.1LG18g03690,Cp4.1LG18,5014173,5015078,cytidine deaminase 1 LENGTH:301
Cp4.1LG18g03770,Cp4.1LG18,5066541,5072228,arginine methyltransferase 11 LENGTH:390
Cp4.1LG18g03970,Cp4.1LG18,5117200,5118424,Zinc finger CCCH domain-containing protein 49
Cp4.1LG18g03980,Cp4.1LG18,5283990,5284628,AP2/B3-like transcriptional factor family protein LENGTH:250
Cp4.1LG18g04070,Cp4.1LG18,5219854,5223668,Protein phosphatase 2C family protein LENGTH:434
Cp4.1LG18g04080,Cp4.1LG18,5225287,5230098,NAD-dependent malic enzyme 1 LENGTH:623
Cp4.1LG18g04110,Cp4.1LG18,5317108,5322506,elongation factor Ts family protein LENGTH:953
Cp4.1LG18g04160,Cp4.1LG18,5382338,5384500,Protein NRT1/ PTR FAMILY 1.2
Cp4.1LG18g04210,Cp4.1LG18,5344489,5345364,Transcription factor bHLH68 [Glycine soja]
Cp4.1LG18g04280,Cp4.1LG18,5321888,5323980,"Auxin-responsive protein IAA27, putative [Ricinus communis] gb|EEF48220.1| Auxin-responsive protein IAA27, putative [Ricinus communis]"
Cp4.1LG18g04650,Cp4.1LG18,5619751,5620119,conserved hypothetical protein [Ricinus communis] gb|EEF44730.1| conserved hypothetical protein [Ricinus communis]
Cp4.1LG18g04680,Cp4.1LG18,5650322,5651686,receptor-like protein kinase 2 LENGTH:1151
Cp4.1LG18g04750,Cp4.1LG18,5643678,5648096,protein arginine methyltransferase 10 LENGTH:383
Cp4.1LG18g05200,Cp4.1LG18,5990311,5995459,RING/U-box superfamily protein LENGTH:546
Cp4.1LG18g05310,Cp4.1LG18,5993487,5995990,Uveal autoantigen with coiled-coil domains and ankyrin repeats isoform 1 [Theobroma cacao] gb|EOY31303.1| Uveal autoantigen with coiled-coil domains and ankyrin repeats isoform 1 [Theobroma cacao]
Cp4.1LG18g05490,Cp4.1LG18,6002961,6004234,RING/U-box superfamily protein [Theobroma cacao] gb|EOY31305.1| RING/U-box superfamily protein [Theobroma cacao]
Cp4.1LG18g08120,Cp4.1LG18,7551304,7558541,zinc ion binding LENGTH:1259
Cp4.1LG18g08140,Cp4.1LG18,7531941,7535560,H(+)-ATPase 11 LENGTH:956
Cp4.1LG18g08160,Cp4.1LG18,7561039,7563716,Major facilitator superfamily protein LENGTH:523
Cp4.1LG18g08290,Cp4.1LG18,7690336,7695976,nucleobase-ascorbate transporter 7 LENGTH:538
Cp4.1LG18g08300,Cp4.1LG18,7687038,7689257,"unknown protein, FUNCTIONS IN: molecular_function unknown, INVOLVED IN: N-terminal protein myristoylation, LOCATED IN: cellular_component unknown, BEST Arabidopsis thaliana protein match is: unknown protein . LENGTH:159"
Cp4.1LG18g09030,Cp4.1LG18,8119533,8121752,Unknown protein
Cp4.1LG18g09050,Cp4.1LG18,8115128,8115637,BEST Arabidopsis thaliana protein match is: C2H2-like zinc finger protein . LENGTH:158
Cp4.1LG18g09090,Cp4.1LG18,8155605,8156273,Unknown protein
Cp4.1LG18g09150,Cp4.1LG18,8119700,8121688,Acetolactate synthase
Cp4.1LG18g09200,Cp4.1LG18,8150876,8153528,squamosa promoter-binding protein-like 12 LENGTH:927
Cp4.1LG18g09250,Cp4.1LG18,8191155,8192783,Bidirectional sugar transporter N3
Cp4.1LG18g09280,Cp4.1LG18,8294040,8295219,magnesium-protoporphyrin IX methyltransferase LENGTH:312
Cp4.1LG18g09340,Cp4.1LG18,8296347,8303702,Calcium-dependent phospholipid-binding Copine family protein LENGTH:586
Cp4.1LG18g09380,Cp4.1LG18,8306325,8308760,Floricaula/leafy homolog
Cp4.1LG18g00010,Cp4.1LG18,35718,36653,"LOCATED IN: chloroplast, EXPRESSED IN: 21 plant structures, EXPRESSED DURING: 12 growth stages,"
Cp4.1LG18g00020,Cp4.1LG18,30625,34159,G patch domain-containing protein 8
Cp4.1LG18g00030,Cp4.1LG18,38702,41144,"Glucan endo-1,3-beta-glucosidase 1"
Cp4.1LG19g03560,Cp4.1LG19,4028771,4031782,"unknown protein, BEST Arabidopsis thaliana protein match is: unknown protein . LENGTH:516"
Cp4.1LG19g03580,Cp4.1LG19,4039515,4040994,Family of unknown function (DUF662) LENGTH:178
Cp4.1LG19g03600,Cp4.1LG19,4024585,4027130,fructose-bisphosphate aldolase 2 LENGTH:398
Cp4.1LG19g03660,Cp4.1LG19,3881837,3886631,Serine/threonine protein phosphatase 2A 57 kDa regulatory subunit B' alpha isoform
Cp4.1LG19g03690,Cp4.1LG19,3888114,3889064,Unknown protein
Cp4.1LG19g03700,Cp4.1LG19,3894247,3897142,CHY-type/CTCHY-type/RING-type Zinc finger protein LENGTH:291
Cp4.1LG19g03730,Cp4.1LG19,3970801,3979515,Pyruvate kinase family protein LENGTH:527
Cp4.1LG19g03780,Cp4.1LG19,3965006,3966826,60S ribosomal protein L24
Cp4.1LG19g03830,Cp4.1LG19,3886166,3886414,Unknown protein
Cp4.1LG19g03840,Cp4.1LG19,3899285,3900455,Aquaporin-like superfamily protein LENGTH:268
Cp4.1LG19g04410,Cp4.1LG19,3329268,3329618,Unknown protein
Cp4.1LG19g04930,Cp4.1LG19,4220187,4223111,TRICHOME BIREFRINGENCE-LIKE 8 LENGTH:427
Cp4.1LG19g05050,Cp4.1LG19,4131250,4131606,Unknown protein
Cp4.1LG19g05200,Cp4.1LG19,4207198,4207542,Casparian strip membrane protein 1
Cp4.1LG19g05580,Cp4.1LG19,7977606,7978448,small nuclear ribonucleoprotein associated protein B LENGTH:257
Cp4.1LG19g06650,Cp4.1LG19,7305124,7305633,Dof-type zinc finger DNA-binding family protein LENGTH:175
Cp4.1LG19g06720,Cp4.1LG19,7289204,7292680,TRICHOME BIREFRINGENCE-LIKE 38 LENGTH:380
Cp4.1LG19g06880,Cp4.1LG19,7319705,7320641,Unknown protein
Cp4.1LG19g06920,Cp4.1LG19,7250669,7251391,E3 ubiquitin-protein ligase ATL41
Cp4.1LG19g07190,Cp4.1LG19,7155942,7158696,Protein DEHYDRATION-INDUCED 19
Cp4.1LG19g07200,Cp4.1LG19,7153866,7154270,ethylene-responsive transcription factor 4-like [Cucumis sativus] gb|AAV66332.1| ethylene response factor 1 [Cucumis sativus] gb|KGN49247.1| Ethylene response factor 1 [Cucumis sativus]
Cp4.1LG19g07210,Cp4.1LG19,7159668,7163639,Unknown protein
Cp4.1LG19g07280,Cp4.1LG19,7082312,7087860,Glutaredoxin-3
Cp4.1LG19g07570,Cp4.1LG19,6919159,6920181,"Octic , putative isoform 1 [Theobroma cacao]"
Cp4.1LG19g07640,Cp4.1LG19,6920258,6920542,"ATP binding protein, putative [Ricinus communis] gb|EEF37724.1| ATP binding protein, putative [Ricinus communis]"
Cp4.1LG19g07720,Cp4.1LG19,6832005,6832652,"Protein of unknown function, DUF584 LENGTH:201"
Cp4.1LG19g07760,Cp4.1LG19,6846780,6847148,conserved hypothetical protein [Ricinus communis] gb|EEF43896.1| conserved hypothetical protein [Ricinus communis]
Cp4.1LG19g07860,Cp4.1LG19,6840785,6841108,Unknown protein
Cp4.1LG19g07910,Cp4.1LG19,6842972,6847359,DERLIN-2.2 LENGTH:244
Cp4.1LG19g08430,Cp4.1LG19,6549513,6549980,mitochondrial ribosomal protein L11 LENGTH:155
Cp4.1LG19g08560,Cp4.1LG19,6467980,6474041,phospholipase D alpha 1 LENGTH:810
Cp4.1LG19g08610,Cp4.1LG19,6487650,6494245,DHHC-type zinc finger family protein LENGTH:340
Cp4.1LG19g09080,Cp4.1LG19,6235550,6235975,Unknown protein
Cp4.1LG19g09270,Cp4.1LG19,6078708,6079486,GATA transcription factor 19 LENGTH:211
Cp4.1LG19g09350,Cp4.1LG19,6085016,6085987,zinc finger homeodomain 1 LENGTH:242
Cp4.1LG19g09490,Cp4.1LG19,5967933,5970929,"unknown protein, Has 30201 Blast hits to 17322 proteins in 780 species: Archae - 12, Bacteria - 1396, Metazoa - 17338, Fungi - 3422, Plants - 5037, Viruses - 0, Other Eukaryotes - 2996 (source: NCBI BLink). LENGTH:233"
Cp4.1LG19g09540,Cp4.1LG19,6020182,6021111,Unknown protein
Cp4.1LG19g09550,Cp4.1LG19,6062922,6065307,Scarecrow-like transcription factor PAT1
Cp4.1LG19g09570,Cp4.1LG19,5954486,5954752,Unknown protein
Cp4.1LG19g09580,Cp4.1LG19,5948301,5948516,Unknown protein
Cp4.1LG19g09600,Cp4.1LG19,5923400,5931888,binding LENGTH:2150
Cp4.1LG19g09680,Cp4.1LG19,5934665,5941390,"FUNCTIONS IN: molecular_function unknown, INVOLVED IN: biological_process unknown, LOCATED IN: mitochondrion, EXPRESSED IN: 26 plant structures, EXPRESSED DURING: 14 growth stages,"
Cp4.1LG19g09700,Cp4.1LG19,5941764,5944918,Dehydrogenase/reductase SDR family member 7B
Cp4.1LG19g10000,Cp4.1LG19,5663756,5668016,Elongator complex protein 4
Cp4.1LG19g10480,Cp4.1LG19,5517298,5518874,EPIDERMAL PATTERNING FACTOR-like protein 2
Cp4.1LG19g10710,Cp4.1LG19,5290611,5292821,conserved hypothetical protein [Ricinus communis] gb|EEF29216.1| conserved hypothetical protein [Ricinus communis]
Cp4.1LG19g11080,Cp4.1LG19,5066742,5068016,Membrane insertase YidC [Gossypium arboreum]
Cp4.1LG19g11120,Cp4.1LG19,5062841,5063869,Heat stress transcription factor B-1
Cp4.1LG19g11160,Cp4.1LG19,5068561,5069595,"unknown protein, Has 30201 Blast hits to 17322 proteins in 780 species: Archae - 12, Bacteria - 1396, Metazoa - 17338, Fungi - 3422, Plants - 5037, Viruses - 0, Other Eukaryotes - 2996 (source: NCBI BLink). LENGTH:130"
Cp4.1LG19g11370,Cp4.1LG19,4972208,4974597,SKU5 similar 17 LENGTH:546
Cp4.1LG19g11410,Cp4.1LG19,4996665,5000711,Protein kinase superfamily protein LENGTH:577
Cp4.1LG19g11550,Cp4.1LG19,4932815,4934387,Unknown protein
Cp4.1LG19g11580,Cp4.1LG19,4916093,4917244,"unknown protein, FUNCTIONS IN: molecular_function unknown, INVOLVED IN: biological_process unknown, LOCATED IN: nucleolus, EXPRESSED IN: 22 plant structures, EXPRESSED DURING: 13 growth stages, Has 40 Blast hits to 40 proteins in 13 species: Archae - 0, Bacteria - 0, Metazoa - 0, Fungi - 0, Plants - 40, Viruses - 0, Other Eukaryotes - 0 (source: NCBI BLi…
Cp4.1LG19g11650,Cp4.1LG19,4824851,4826596,Protein kinase superfamily protein LENGTH:511
Cp4.1LG19g11670,Cp4.1LG19,4816124,4817032,GNS1/SUR4 membrane protein family LENGTH:289
Cp4.1LG19g11730,Cp4.1LG19,4823427,4824473,"transferase, transferring glycosyl groups, putative [Ricinus communis] gb|EEF52523.1| transferase, transferring glycosyl groups, putative [Ricinus communis]"
Cp4.1LG19g11740,Cp4.1LG19,4835778,4837724,Protein kinase family protein LENGTH:657
Cp4.1LG19g11770,Cp4.1LG19,4819902,4820576,E3 ubiquitin-protein ligase RNF185
Cp4.1LG19g12120,Cp4.1LG19,4552220,4556698,Uridylate kinase
Cp4.1LG19g00540,Cp4.1LG19,431580,434666,Leucine-rich repeat receptor-like protein kinase family protein LENGTH:1045
Cp4.1LG19g00550,Cp4.1LG19,421426,423205,Unknown protein
Cp4.1LG19g00840,Cp4.1LG19,680939,682528,Unknown protein
Cp4.1LG19g02060,Cp4.1LG19,1688689,1694267,Plant protein of unknown function (DUF639) LENGTH:734
Cp4.1LG19g02190,Cp4.1LG19,1801394,1804275,Plasma-membrane choline transporter family protein LENGTH:482
Cp4.1LG19g02260,Cp4.1LG19,1848066,1850213,"Histone-lysine N-methyltransferase, H3 lysine-9 specific"
Cp4.1LG19g02330,Cp4.1LG19,1939926,1940219,Unknown protein
Cp4.1LG19g02350,Cp4.1LG19,1985781,1989770,"Zinc finger family protein, putative isoform 3 [Theobroma cacao] gb|EOY08708.1| Zinc finger family protein, putative isoform 3 [Theobroma cacao]"
Cp4.1LG19g02400,Cp4.1LG19,1949010,1950732,Unknown protein
Cp4.1LG19g02410,Cp4.1LG19,1991693,1992241,Unknown protein
Cp4.1LG19g02420,Cp4.1LG19,1993678,1995321,Phosphatidylinositol 4-kinase gamma 1
Cp4.1LG19g02440,Cp4.1LG19,1960275,1961153,RING/U-box superfamily protein LENGTH:320
Cp4.1LG19g02620,Cp4.1LG19,2222942,2223642,Unknown protein
Cp4.1LG19g02700,Cp4.1LG19,2278737,2280338,Duplicated homeodomain-like superfamily protein LENGTH:298
Cp4.1LG19g02710,Cp4.1LG19,2283127,2283483,Unknown protein
Cp4.1LG19g02810,Cp4.1LG19,2494013,2496941,Unknown protein
Cp4.1LG19g02920,Cp4.1LG19,2654666,2656429,RING/FYVE/PHD zinc finger superfamily protein LENGTH:204
Cp4.1LG19g03140,Cp4.1LG19,2824279,2827681,Unknown protein
Cp4.1LG19g03180,Cp4.1LG19,2839956,2840706,Glutathione S-transferase family protein LENGTH:227
Cp4.1LG19g03220,Cp4.1LG19,2790363,2790638,Unknown protein
Cp4.1LG19g03240,Cp4.1LG19,2753851,2754156,Unknown protein
Cp4.1LG19g03250,Cp4.1LG19,2758037,2761467,proteasome inhibitor-related LENGTH:302
Cp4.1LG19g03310,Cp4.1LG19,2964447,2964722,Unknown protein
Cp4.1LG19g03320,Cp4.1LG19,2960450,2962557,Protein kinase superfamily protein LENGTH:1113
Cp4.1LG19g03350,Cp4.1LG19,2947131,2947385,Unknown protein
Cp4.1LG19g03420,Cp4.1LG19,3030542,3039405,Ribonuclease II/R family protein LENGTH:803
Cp4.1LG19g03470,Cp4.1LG19,3058720,3059312,expansin A6 LENGTH:257
Cp4.1LG19g03500,Cp4.1LG19,3062140,3065439,Protein kinase superfamily protein LENGTH:389
Cp4.1LG20g06660,Cp4.1LG20,4614162,4614742,Unknown protein
Cp4.1LG20g06810,Cp4.1LG20,4690820,4693026,Plant protein of unknown function (DUF827) LENGTH:548
Cp4.1LG20g06880,Cp4.1LG20,5262511,5265605,"Glucan endo-1,3-beta-glucosidase 14"
Cp4.1LG20g06990,Cp4.1LG20,5655124,5656416,prephenate dehydratase 1 LENGTH:424
Cp4.1LG20g07010,Cp4.1LG20,5722143,5723096,Plant protein of unknown function (DUF868) LENGTH:320
Cp4.1LG20g07110,Cp4.1LG20,6518091,6519794,high affinity nitrate transporter 2.6 LENGTH:542
Cp4.1LG20g07120,Cp4.1LG20,6459044,6459475,SAUR-like auxin-responsive protein family LENGTH:124
Cp4.1LG20g07350,Cp4.1LG20,6131501,6132394,Unknown protein
Cp4.1LG20g07380,Cp4.1LG20,6155336,6155764,Histone H2B.1
Cp4.1LG20g07460,Cp4.1LG20,6041841,6044580,Pentatricopeptide repeat-containing protein
Cp4.1LG20g00030,Cp4.1LG20,3257,7553,nudix hydrolase homolog 4 LENGTH:207
Cp4.1LG20g00090,Cp4.1LG20,46477,51053,Transmembrane 9 superfamily member 3
Cp4.1LG20g00150,Cp4.1LG20,107041,107301,Unknown protein
Cp4.1LG20g01390,Cp4.1LG20,832131,833346,"Peptidyl-prolyl cis-trans isomerase FKBP17-2, chloroplastic"
Cp4.1LG20g01410,Cp4.1LG20,874855,882549,Protection of telomeres protein 1b
Cp4.1LG20g01470,Cp4.1LG20,775578,777179,T-complex protein 1 subunit delta
Cp4.1LG20g01620,Cp4.1LG20,887728,891106,Down syndrome critical region protein 3 homolog
Cp4.1LG20g02290,Cp4.1LG20,1340456,1341920,Phosphoglycerate mutase family protein LENGTH:297
Cp4.1LG20g02530,Cp4.1LG20,1461391,1462386,S-adenosyl-L-methionine-dependent methyltransferases superfamily protein LENGTH:329
Cp4.1LG20g02540,Cp4.1LG20,1454447,1455211,Unknown protein
Cp4.1LG20g02580,Cp4.1LG20,1458285,1458758,LOB domain-containing protein 25 LENGTH:159
Cp4.1LG20g02700,Cp4.1LG20,1544339,1549754,allantoate amidohydrolase LENGTH:525
Cp4.1LG20g02830,Cp4.1LG20,1549162,1551725,Protein kinase superfamily protein LENGTH:1113
Cp4.1LG20g02850,Cp4.1LG20,1532831,1533472,Rib L7/L12 isoform 1 [Theobroma cacao]
Cp4.1LG20g03080,Cp4.1LG20,1732404,1735154,exocyst subunit exo70 family protein F1 LENGTH:683
Cp4.1LG20g03180,Cp4.1LG20,1828431,1828652,Unknown protein
Cp4.1LG20g03220,Cp4.1LG20,1864285,1868715,GDSL esterase/lipase
Cp4.1LG20g03500,Cp4.1LG20,2062485,2062796,Unknown protein
Cp4.1LG20g03530,Cp4.1LG20,2054530,2056592,Peroxidase superfamily protein LENGTH:330
Cp4.1LG20g03540,Cp4.1LG20,1981178,1994951,Ankyrin repeat family protein LENGTH:574
Cp4.1LG20g03690,Cp4.1LG20,2089513,2090504,15.4 kDa class V heat shock protein
Cp4.1LG20g03740,Cp4.1LG20,2108000,2109217,pentatricopeptide repeat 336 LENGTH:408
Cp4.1LG20g03990,Cp4.1LG20,2199553,2202306,Unknown protein
Cp4.1LG20g04180,Cp4.1LG20,2390933,2391202,Unknown protein
Cp4.1LG20g04410,Cp4.1LG20,2519217,2520794,VQ motif-containing protein LENGTH:247
Cp4.1LG20g05950,Cp4.1LG20,3587478,3590353,Unknown protein
Cp4.1LG20g06200,Cp4.1LG20,3807794,3811632,DCD (Development and Cell Death) domain protein LENGTH:879
Cp4.1LG20g06530,Cp4.1LG20,4148880,4150391,Pollen Ole e 1 allergen and extensin family protein LENGTH:164
Cp4.1LG20g07820,Cp4.1LG20,7863769,7864101,PHD finger-like domain-containing protein 5A
Cp4.1LG20g07850,Cp4.1LG20,7933474,7948434,"unknown protein, BEST Arabidopsis thaliana protein match is: unknown protein . LENGTH:331"
Cp4.1LG20g07940,Cp4.1LG20,7869092,7870907,Protein phosphatase 2C family protein LENGTH:380
Cp4.1LG20g07990,Cp4.1LG20,7924803,7926141,Unknown protein
Cp4.1LG20g08080,Cp4.1LG20,7815827,7824970,"1-phosphatidylinositol 4,5-bisphosphate phosphodiesterase 1"
Cp4.1LG20g08090,Cp4.1LG20,7753817,7757607,GDP-mannose transporter
Cp4.1LG20g08160,Cp4.1LG20,7706823,7709480,conserved hypothetical protein 11 [Hevea brasiliensis]
Cp4.1LG20g08180,Cp4.1LG20,7718166,7724094,"unknown protein, BEST Arabidopsis thaliana protein match is: unknown protein . LENGTH:685"
Cp4.1LG20g08210,Cp4.1LG20,7725936,7733372,ATP-dependent zinc metalloprotease FtsH 2
Cp4.1LG20g08450,Cp4.1LG20,7451126,7455401,RHOMBOID-like 1 LENGTH:389
Cp4.1LG20g08810,Cp4.1LG20,7077959,7079842,exocyst subunit exo70 family protein H7 LENGTH:634
Cp4.1LG20g08910,Cp4.1LG20,6963556,6967133,Protein kinase superfamily protein LENGTH:378
Cp4.1LG20g08960,Cp4.1LG20,6961604,6962071,Protein of unknown function (DUF604) LENGTH:526
Cp4.1LG20g09160,Cp4.1LG20,6712781,6713386,Unknown protein
