# Supplementary material for: Whole-genome resequencing of Cucurbita pepo morphotypes to discover genomic variants associated with morphology and horticulturally valuable traits
Source: Hortic Res. 2019 Aug 11;6:94. doi: 10.1038/s41438-019-0176-9 (PMC6804688; doi:10.1038/s41438-019-0176-9)
Supplement: Supplementary file 6 — Supplementary Table 5. [file 41438_2019_176_MOESM6_ESM.xlsx]

## Sheet: Sheet2
Gene	Trait	GeneID	Genomic location	#Variants in the gene with predited effect	# Variants in the gene with HIGH effect	# Variants in the gene with MODERATE effect	# Variants upstream/downstream of the gene with predicted effect
Carotenoid cleavage dioxygenase (CCD)	Flesh color	Cp4.1LG14g02990	Cp4.1LG14:2646000-2647877	20	0	5	28
Cauliflower OR (Orange) protein	Flesh color	Cp4.1LG13g00690	Cp4.1LG13:628094-633068	60	1	2	97
DnaJ-like molecular chaperons (1)	Flesh color	Cp4.1LG14g03230	Cp4.1LG14:2440068-2446466	145	0	5	116
DnaJ-like molecular chaperons (2)	Flesh color	Cp4.1LG10g03920	Cp4.1LG10:1705154-1709641	58	0	5	84
DnaJ-like molecular chaperons (3)	Flesh color	Cp4.1LG14g03900	Cp4.1LG14:1949527-1951473	13	0	6	26
Phytoene synthase (PSY)	Flesh color	Cp4.1LG14g03180	Cp4.1LG14:2471728-2475409	106	0	5	178
Auxin response factor 4	Flowering	Cp4.1LG19g06940	Cp4.1LG19:7200777-7205679	82	0	19	153
CTR1	Flowering	Cp4.1LG03g01330	Cp4.1LG03:1177932-1188255	85	0	3	81
CTR2	Flowering	Cp4.1LG08g10390	Cp4.1LG08:7996171-8004227	103	0	2	127
Ethylene insensitive 3 (EIN3) (1)	Flowering	Cp4.1LG04g11790	Cp4.1LG04:8670547-8672394	8	1	2	0
Ethylene insensitive 3 (EIN3) (2)	Flowering	Cp4.1LG04g11930	Cp4.1LG04:8443381-8446549	24	0	0	21
Ethylene-responsive transcription factor (ERF)	Flowering	Cp4.1LG04g01410	Cp4.1LG04:701290-706045	47	0	7	133
Ethylene-responsive transcription factor (ERF4)	Flowering	Cp4.1LG19g07200	Cp4.1LG19:7153866-7154270	3	0	2	0
Flowering time control protein (FPA)	Flowering	Cp4.1LG17g10910	Cp4.1LG17:8241363-8252364	339	4	86	201
MADS-box agamous like6-like protein (AG6)	Flowering	Cp4.1LG17g02480	Cp4.1LG17:2207273-2210341	18	0	1	17
MADS-box protein SOC1-like	Flowering	Cp4.1LG17g02550	Cp4.1LG17:2200090-2206251	178	0	2	122
Ortologue ACC synthase CmACS11	Flowering/ Fruit morphology	Cp4.1LG11g01010	Cp4.1LG11:562564-564803	18	0	3	8
Ortologue ACC synthase CmACS7	Flowering/ Fruit morphology	Cp4.1LG18g03790	Cp4.1LG18:5074502-5076023	26	0	1	26
Ortologue ACC synthase CSACS1g	Flowering/ Fruit morphology	Cp4.1LG10g01970	Cp4.1LG10:2963038-2964676	16	0	5	0
Ortologue ACC synthase CsACS2	Flowering/ Fruit morphology	Cp4.1LG04g10620	Cp4.1LG04:9391167-9404118	242	0	7	177
Ortologue transcription facto CmWIP1	Flowering	Cp4.1LG16g08860	Cp4.1LG16:8355545-8357971	21	0	4	20
Squamosa promoter binding protein-like (1)	Flowering	Cp4.1LG01g16210	Cp4.1LG01:9915394-9920024	55	0	5	82
Squamosa promoter binding protein-like (2)	Flowering	Cp4.1LG17g10620	Cp4.1LG17:8083301-8086452	81	1	7	167
TCP family transcription factor	Flowering	Cp4.1LG01g16370	Cp4.1LG01:10011320-10013091	4	0	1	4
TCP transcription factor	Flowering	Cp4.1LG17g02400	Cp4.1LG17:2239411-2240436	7	0	2	7
Unsual florarl organs	Flowering	Cp4.1LG20g02860	Cp4.1LG20:1553934-1555718	56	2	7	117
WUSCHEL-related homeobox (WOX)	Flowering/ fruit morphology	Cp4.1LG19g06930	Cp4.1LG19:7227905-7230136	20	0	3	33
Arabidopsis pseudo response regulator2-like (APRR2-Like) (1)	Fruit color	Cp4.1LG05g02060	Cp4.1LG05:1092223-1104069	143	0	7	115
Arabidopsis pseudo response regulator2-like (APRR2-Like) (2)	Fruit color	Cp4.1LG05g02070	Cp4.1LG05:1083919-1088449	23	0	4	23
Kelch domain-containing F-box protein regulating naringenin chalcone accumulation (1)	Fruit color	Cp4.1LG05g05330	Cp4.1LG05:3141004-3144294	35	0	0	75
Kelch domain-containing F-box protein regulating naringenin chalcone accumulation (2)	Fruit color	Cp4.1LG05g05320	Cp4.1LG05:3165387-3166510	5	0	2	6
Phytoene synthase (PSY)	Fruit color	Cp4.1LG14g03180	Cp4.1LG14:2471728-2475409	106	0	5	178
Zeaxanthin epoxidase (ZEP)	Fruit color	Cp4.1LG05g05530	Cp4.1LG05:3291588-3292677	6	0	0	18
OVATE family proteins (OFP)	Fruit morphology	Cp4.1LG03g03420	Cp4.1LG03:90564-91601	7	0	4	14
Homeobox-leucine zipper protein family (1)	Leaf morphology	Cp4.1LG10g04310	Cp4.1LG10:1554694-1557225	67	0	7	67
Homeobox-leucine zipper protein family (2)	Leaf morphology	Cp4.1LG10g04300	Cp4.1LG10:1547782-1549261	39	0	4	65
Gibberellin 20-oxidase (1)	Fruit morphology	Cp4.1LG05g06960	Cp4.1LG05:4298583-4300728	0	0	0	0
Gibberellin 20-oxidase (2)	Fruit morphology	Cp4.1LG13g00530	Cp4.1LG13:457012-460025	43	0	2	176
Protein IQ-DOMAIN (1)	Fruit morphology	Cp4.1LG01g19100	Cp4.1LG01:16328012-16332117	60	0	5	85
Protein IQ-DOMAIN (2)	Fruit morphology	Cp4.1LG03g08410	Cp4.1LG03:2815265-2818054	38	1	0	40
Protein IQ-DOMAIN (3)	Fruit morphology	Cp4.1LG01g24290	Cp4.1LG01:19147453-19151448	43	0	2	87
Ovate family protein (1)	Fruit morphology	Cp4.1LG08g09710	Cp4.1LG08:7674219-7674743	9	0	3	18
Ovate family protein (2)	Fruit morphology	Cp4.1LG03g00490	Cp4.1LG03:1527081-1527593	8	0	5	16
YABBY transcription factor	Fruit morphology	Cp4.1LG05g04630	Cp4.1LG05:2635623-2639712	39	0	2	19
Hexokinase/Phosphotransferase (1)	Fruit morphology	Cp4.1LG18g03830	Cp4.1LG18:5195671-5200601	47	0	3	47
Hexokinase/Phosphotransferase (2)	Fruit morphology	Cp4.1LG04g10330	Cp4.1LG04:9518834-9527437	103	0	1	123
9-cis-epoxycarotenoid dioxygenase	Fruit morphology	Cp4.1LG14g03280	Cp4.1LG14:2384527-2386299	12	0	3	0
Gibberellin receptor GID1A	Fruit morphology	Cp4.1LG18g00570	Cp4.1LG18:1213123-1215651	33	0	1	0
Cytochrome P450	Fruit morphology	Cp4.1LG12g04240	Cp4.1LG12:3286711-3288825	20	0	7	0
Cyclin family protein (1)	Fruit morphology	Cp4.1LG02g04290	Cp4.1LG02:2437300-2443961	83	0	2	75
Cyclin family protein (2)	Fruit morphology	Cp4.1LG12g07840	Cp4.1LG12:6723254-6729122	58	0	6	49
Cyclin family protein (3)	Fruit morphology	Cp4.1LG17g09010	Cp4.1LG17:4969863-4976551	50	0	6	39
Tonneau family protein (1)	Fruit morphology	Cp4.1LG01g24310	Cp4.1LG01:19187019-19190847	71	0	0	114
Tonneau family protein (2)	Fruit morphology	Cp4.1LG13g09820	Cp4.1LG13:7344336-7347659	38	0	0	75
Tonneau recruting motif	Fruit morphology	Cp4.1LG01g24080	Cp4.1LG01:19238463-19245009	79	0	6	107
Tonneau recruting motif	Fruit morphology	Cp4.1LG01g22480	Cp4.1LG01:20159844-20164366	27	0	8	22
Tonneau recruting motif	Fruit morphology	Cp4.1LG02g07330	Cp4.1LG02:652565-656419	50	0	16	136
Tonneau recruting motif	Fruit morphology	Cp4.1LG02g13760	Cp4.1LG02:12285035-12290200	19	0	7	54
Tonneau recruting motif	Fruit morphology	Cp4.1LG03g01040	Cp4.1LG03:1235448-1237683	40	1	10	76
Tonneau recruting motif	Fruit morphology	Cp4.1LG03g06270	Cp4.1LG03:4147734-4152353	69	4	6	193
Tonneau recruting motif	Fruit morphology	Cp4.1LG03g16600	Cp4.1LG03:13118317-13124624	93	0	22	65	*
Tonneau recruting motif	Fruit morphology	Cp4.1LG04g14520	Cp4.1LG04:11606617-11612228	49	0	15	33
Tonneau recruting motif	Fruit morphology	Cp4.1LG05g00950	Cp4.1LG05:499361-506004	71	1	9	94	*
Tonneau recruting motif	Fruit morphology	Cp4.1LG07g08720	Cp4.1LG07:7868520-7873505	37	0	5	0
Tonneau recruting motif	Fruit morphology	Cp4.1LG07g10160	Cp4.1LG07:9199810-9203411	38	0	19	78	*
Tonneau recruting motif	Fruit morphology	Cp4.1LG08g01200	Cp4.1LG08:3609137-3615431	74	0	11	10	*
Tonneau recruting motif	Fruit morphology	Cp4.1LG08g10310	Cp4.1LG08:7948336-7951922	65	2	11	65
Tonneau recruting motif	Fruit morphology	Cp4.1LG08g11540	Cp4.1LG08:8537915-8543096	47	0	6	47	*
Tonneau recruting motif	Fruit morphology	Cp4.1LG08g12910	Cp4.1LG08:9321536-9329927	82	0	7	94	*
Tonneau recruting motif	Fruit morphology	Cp4.1LG09g01040	Cp4.1LG09:686895-689580	39	0	11	13	*
Tonneau recruting motif	Fruit morphology	Cp4.1LG09g11580	Cp4.1LG09:9871518-9877163	34	0	6	66	*
Tonneau recruting motif	Fruit morphology	Cp4.1LG10g04070	Cp4.1LG10:1593038-1598092	54	1	4	119
Tonneau recruting motif	Fruit morphology	Cp4.1LG11g08930	Cp4.1LG11:7148670-7154406	45	0	12	45
Tonneau recruting motif	Fruit morphology	Cp4.1LG12g03010	Cp4.1LG12:2020284-2027364	126	0	9	362
Tonneau recruting motif	Fruit morphology	Cp4.1LG12g10340	Cp4.1LG12:9512443-9518623	46	2	5	46	*
Tonneau recruting motif	Fruit morphology	Cp4.1LG13g09620	Cp4.1LG13:7381549-7386294	86	0	12	187
Tonneau recruting motif	Fruit morphology	Cp4.1LG13g08240	Cp4.1LG13:8126469-8130398	24	0	8	37
Tonneau recruting motif	Fruit morphology	Cp4.1LG15g00200	Cp4.1LG15:105059-109560	60	2	10	23	*
Tonneau recruting motif	Fruit morphology	Cp4.1LG15g01180	Cp4.1LG15:901114-905856	40	2	12	57	*
Tonneau recruting motif	Fruit morphology	Cp4.1LG17g00460	Cp4.1LG17:325022-334267	93	1	9	103
Tonneau recruting motif	Fruit morphology	Cp4.1LG17g09640	Cp4.1LG17:7414249-7423072	110	0	16	93	*
Tonneau recruting motif	Fruit morphology	Cp4.1LG19g04350	Cp4.1LG19:3396393-3401624	67	0	14	39	*
Tonneau recruting motif	Fruit morphology	Cp4.1LG19g03560	Cp4.1LG19:4028771-4031782	45	0	1	90
Tonneau recruting motif	Fruit morphology	Cp4.1LG20g00830	Cp4.1LG20:421373-427808	27	0	1	44	*

## Sheet: Sheet1
Gene	Trait	GeneID	Genomic location	#Variants in the gene with predited effect	# Variants in the gene with HIGH effect	# Variants in the gene with MODERATE effect	# Variants upstream/downstream of the gene with predicted effect
Cauliflower OR (Orange) protein	Flesh color	Cp4.1LG13g00690	Cp4.1LG13:628094-633068	60	1	2	97
Ethylene insensitive 3 (EIN3) (1)	Flowering	Cp4.1LG04g11790	Cp4.1LG04:8670547-8672394	8	1	2	0
Flowering time control protein (FPA)	Flowering	Cp4.1LG17g10910	Cp4.1LG17:8241363-8252364	339	4	86	201
Squamosa promoter binding protein-like (2)	Flowering	Cp4.1LG17g10620	Cp4.1LG17:8083301-8086452	81	1	7	167
Unsual florarl organs	Flowering	Cp4.1LG20g02860	Cp4.1LG20:1553934-1555718	56	2	7	117
Protein IQ-DOMAIN (2)	Fruit morphology	Cp4.1LG03g08410	Cp4.1LG03:2815265-2818054	38	1	0	40
Tonneau recruting motif	Fruit morphology	Cp4.1LG03g01040	Cp4.1LG03:1235448-1237683	40	1	10	76
Tonneau recruting motif	Fruit morphology	Cp4.1LG03g06270	Cp4.1LG03:4147734-4152353	69	4	6	193
Tonneau recruting motif	Fruit morphology	Cp4.1LG05g00950	Cp4.1LG05:499361-506004	71	1	9	94	*
Tonneau recruting motif	Fruit morphology	Cp4.1LG08g10310	Cp4.1LG08:7948336-7951922	65	2	11	65
Tonneau recruting motif	Fruit morphology	Cp4.1LG10g04070	Cp4.1LG10:1593038-1598092	54	1	4	119
Tonneau recruting motif	Fruit morphology	Cp4.1LG12g10340	Cp4.1LG12:9512443-9518623	46	2	5	46	*
Tonneau recruting motif	Fruit morphology	Cp4.1LG15g00200	Cp4.1LG15:105059-109560	60	2	10	23	*
Tonneau recruting motif	Fruit morphology	Cp4.1LG15g01180	Cp4.1LG15:901114-905856	40	2	12	57	*
Tonneau recruting motif	Fruit morphology	Cp4.1LG17g00460	Cp4.1LG17:325022-334267	93	1	9	103
