# Supplementary material for: Whole-genome resequencing of Cucurbita pepo morphotypes to discover genomic variants associated with morphology and horticulturally valuable traits
Source: Hortic Res. 2019 Aug 11;6:94. doi: 10.1038/s41438-019-0176-9 (PMC6804688; doi:10.1038/s41438-019-0176-9)
Supplement: Supplementary file 7 — Supplementary Table 6. [file 41438_2019_176_MOESM7_ESM.xls]

## Sheet: flowering_flowering_time_contro
Chr	Position	Ref_allele	Alt_allele	gene	Type_variation	Change	Predicted_effect	Cocozelle	Marrow	Pumpkin	Yellow zucchini	Zucchini	Acorn	Crookneck	Scallop
Cp4.1LG17	8241373	C	T	Cp4.1LG17g10910	5_prime_UTR_variant		MODIFIER	0	0	0	0	0	2	1	2
Cp4.1LG17	8241377	G	C	Cp4.1LG17g10910	5_prime_UTR_variant		MODIFIER	0	0	0	0	0	2	1	2
Cp4.1LG17	8241470	A	ATTCTTC	Cp4.1LG17g10910	5_prime_UTR_variant		MODIFIER	0	0	0	0	0	2	1	-1
Cp4.1LG17	8241570	C	T	Cp4.1LG17g10910	5_prime_UTR_variant		MODIFIER	0	0	0	0	0	2	1	2
Cp4.1LG17	8241604	G	C	Cp4.1LG17g10910	5_prime_UTR_variant		MODIFIER	0	0	0	0	0	2	1	2
Cp4.1LG17	8241697	C	A	Cp4.1LG17g10910	synonymous_variant	p.Gly23Gly	LOW	1	1	1	1	1	1	1	1
Cp4.1LG17	8241718	G	C	Cp4.1LG17g10910	synonymous_variant	p.Thr30Thr	LOW	1	1	1	1	1	1	1	1
Cp4.1LG17	8241722	A	G	Cp4.1LG17g10910	missense_variant	p.Thr32Ala	MODERATE	1	1	1	1	1	1	1	1
Cp4.1LG17	8241737	A	T	Cp4.1LG17g10910	missense_variant	p.Met37Leu	MODERATE	1	0	-1	1	1	1	1	-1
Cp4.1LG17	8241826	T	C	Cp4.1LG17g10910	synonymous_variant	p.Ala66Ala	LOW	1	1	1	1	1	1	1	1
Cp4.1LG17	8241841	G	C	Cp4.1LG17g10910	missense_variant	p.Glu71Asp	MODERATE	1	1	1	1	1	1	1	1
Cp4.1LG17	8241849	AAG	A	Cp4.1LG17g10910	frameshift_variant	p.Val76fs	HIGH	1	1	1	1	1	1	1	1
Cp4.1LG17	8241854	G	GTT	Cp4.1LG17g10910	frameshift_variant	p.Leu78fs	HIGH	1	1	1	1	1	1	1	1
Cp4.1LG17	8241874	A	T	Cp4.1LG17g10910	synonymous_variant	p.Ser82Ser	LOW	1	1	1	1	1	1	1	1
Cp4.1LG17	8241880	A	G	Cp4.1LG17g10910	synonymous_variant	p.Lys84Lys	LOW	1	1	1	1	1	1	1	1
Cp4.1LG17	8242066	G	T	Cp4.1LG17g10910	intron_variant		MODIFIER	0	0	0	0	0	2	0	0
Cp4.1LG17	8242198	TTC	T	Cp4.1LG17g10910	intron_variant		MODIFIER	0	-1	0	0	-1	2	1	2
Cp4.1LG17	8242293	T	A	Cp4.1LG17g10910	intron_variant		MODIFIER	0	-1	0	0	-1	2	1	2
Cp4.1LG17	8242426	T	C	Cp4.1LG17g10910	intron_variant		MODIFIER	0	0	0	0	0	0	1	2
Cp4.1LG17	8242466	C	CAAATCTATATGA	Cp4.1LG17g10910	intron_variant		MODIFIER	0	0	0	0	0	2	1	2
Cp4.1LG17	8242799	C	T	Cp4.1LG17g10910	intron_variant		MODIFIER	0	0	0	0	0	2	1	2
Cp4.1LG17	8242836	A	G	Cp4.1LG17g10910	intron_variant		MODIFIER	0	0	0	0	0	2	1	2
Cp4.1LG17	8242871	G	A	Cp4.1LG17g10910	intron_variant		MODIFIER	0	0	0	0	0	2	1	2
Cp4.1LG17	8242894	A	G	Cp4.1LG17g10910	intron_variant		MODIFIER	2	2	2	1	0	2	2	2
Cp4.1LG17	8242923	TA	T	Cp4.1LG17g10910	intron_variant		MODIFIER	0	0	0	0	0	2	1	2
Cp4.1LG17	8243058	A	G	Cp4.1LG17g10910	intron_variant		MODIFIER	0	0	0	0	0	2	1	2
Cp4.1LG17	8243062	C	T	Cp4.1LG17g10910	intron_variant		MODIFIER	0	0	0	0	0	2	0	0
Cp4.1LG17	8243065	C	T	Cp4.1LG17g10910	intron_variant		MODIFIER	0	0	0	0	0	0	1	2
Cp4.1LG17	8243152	T	A	Cp4.1LG17g10910	intron_variant		MODIFIER	-1	0	0	0	-1	2	1	2
Cp4.1LG17	8243340	G	A	Cp4.1LG17g10910	intron_variant		MODIFIER	-1	-1	0	0	0	2	1	2
Cp4.1LG17	8243529	ATAT	A	Cp4.1LG17g10910	intron_variant		MODIFIER	0	0	-1	0	0	2	1	2
Cp4.1LG17	8243552	T	C	Cp4.1LG17g10910	intron_variant		MODIFIER	0	0	0	0	0	2	1	2
Cp4.1LG17	8244003	C	A	Cp4.1LG17g10910	intron_variant		MODIFIER	0	-1	0	0	0	2	1	2
Cp4.1LG17	8244131	C	A	Cp4.1LG17g10910	intron_variant		MODIFIER	0	0	0	0	0	2	1	2
Cp4.1LG17	8244189	C	T	Cp4.1LG17g10910	intron_variant		MODIFIER	0	0	0	-1	0	2	1	2
Cp4.1LG17	8244299	C	CA	Cp4.1LG17g10910	intron_variant		MODIFIER	0	-1	0	0	0	2	1	2
Cp4.1LG17	8244420	C	T	Cp4.1LG17g10910	intron_variant		MODIFIER	0	0	0	0	0	2	1	2
Cp4.1LG17	8244436	T	C	Cp4.1LG17g10910	intron_variant		MODIFIER	0	0	0	0	0	2	1	2
Cp4.1LG17	8244668	A	T	Cp4.1LG17g10910	intron_variant		MODIFIER	0	0	0	0	0	2	1	2
Cp4.1LG17	8244767	G	T	Cp4.1LG17g10910	intron_variant		MODIFIER	0	0	0	0	0	2	1	2
Cp4.1LG17	8244924	C	T	Cp4.1LG17g10910	intron_variant		MODIFIER	0	0	0	0	0	2	1	2
Cp4.1LG17	8244957	T	TATGC	Cp4.1LG17g10910	intron_variant		MODIFIER	1	1	0	1	1	0	0	1
Cp4.1LG17	8244999	T	TAC	Cp4.1LG17g10910	intron_variant		MODIFIER	-1	1	0	1	1	0	1	0
Cp4.1LG17	8245002	C	G	Cp4.1LG17g10910	intron_variant		MODIFIER	-1	1	0	1	1	0	1	0
Cp4.1LG17	8245003	TAAA	T	Cp4.1LG17g10910	intron_variant		MODIFIER	-1	1	0	1	1	0	1	0
Cp4.1LG17	8245010	C	T	Cp4.1LG17g10910	intron_variant		MODIFIER	1	1	-1	1	1	0	1	0
Cp4.1LG17	8245025	TTGTTAGTTCC	T	Cp4.1LG17g10910	intron_variant		MODIFIER	1	1	1	1	1	1	1	1
Cp4.1LG17	8245072	T	C	Cp4.1LG17g10910	synonymous_variant	p.Asn96Asn	LOW	1	1	1	1	1	1	1	1
Cp4.1LG17	8245075	A	G	Cp4.1LG17g10910	synonymous_variant	p.Leu97Leu	LOW	1	1	1	1	1	1	1	1
Cp4.1LG17	8245081	C	G	Cp4.1LG17g10910	synonymous_variant	p.Val99Val	LOW	1	1	1	1	1	1	1	1
Cp4.1LG17	8245084	C	T	Cp4.1LG17g10910	synonymous_variant	p.Gly100Gly	LOW	1	1	1	1	1	1	1	1
Cp4.1LG17	8245093	T	C	Cp4.1LG17g10910	synonymous_variant	p.Ser103Ser	LOW	1	1	1	1	1	1	1	1
Cp4.1LG17	8245123	A	G	Cp4.1LG17g10910	synonymous_variant	p.Glu113Glu	LOW	1	1	1	1	1	1	1	1
Cp4.1LG17	8245132	T	C	Cp4.1LG17g10910	synonymous_variant	p.Ser116Ser	LOW	1	1	1	1	1	2	1	2
Cp4.1LG17	8245180	T	A	Cp4.1LG17g10910	synonymous_variant	p.Thr132Thr	LOW	1	1	1	1	1	1	1	1
Cp4.1LG17	8245204	A	G	Cp4.1LG17g10910	synonymous_variant	p.Leu140Leu	LOW	1	1	1	1	1	1	1	1
Cp4.1LG17	8245231	C	T	Cp4.1LG17g10910	synonymous_variant	p.Ile149Ile	LOW	1	1	1	1	1	1	1	1
Cp4.1LG17	8245237	C	T	Cp4.1LG17g10910	synonymous_variant	p.Asn151Asn	LOW	1	1	1	1	1	1	1	1
Cp4.1LG17	8245240	T	A	Cp4.1LG17g10910	synonymous_variant	p.Gly152Gly	LOW	1	1	1	1	1	1	1	1
Cp4.1LG17	8245322	T	C	Cp4.1LG17g10910	intron_variant		MODIFIER	0	0	0	0	0	2	1	2
Cp4.1LG17	8245427	T	C	Cp4.1LG17g10910	intron_variant		MODIFIER	0	0	0	0	0	2	1	2
Cp4.1LG17	8245552	T	G	Cp4.1LG17g10910	intron_variant		MODIFIER	0	0	0	0	0	2	1	2
Cp4.1LG17	8245685	G	T	Cp4.1LG17g10910	intron_variant		MODIFIER	0	0	0	0	0	2	1	2
Cp4.1LG17	8245772	C	T	Cp4.1LG17g10910	splice_region_variant&intron_variant		LOW	0	0	0	0	0	2	1	2
Cp4.1LG17	8245840	C	G	Cp4.1LG17g10910	missense_variant	p.Ala193Gly	MODERATE	1	1	1	1	1	1	1	1
Cp4.1LG17	8245841	T	C	Cp4.1LG17g10910	synonymous_variant	p.Ala193Ala	LOW	0	0	0	0	0	1	1	1
Cp4.1LG17	8245881	C	A	Cp4.1LG17g10910	intron_variant		MODIFIER	1	1	1	1	1	1	1	1
Cp4.1LG17	8245883	G	T	Cp4.1LG17g10910	intron_variant		MODIFIER	1	1	1	1	1	1	1	1
Cp4.1LG17	8245887	C	A	Cp4.1LG17g10910	intron_variant		MODIFIER	1	1	1	1	1	1	1	1
Cp4.1LG17	8245892	A	G	Cp4.1LG17g10910	intron_variant		MODIFIER	1	1	1	1	1	1	1	1
Cp4.1LG17	8245897	T	A	Cp4.1LG17g10910	intron_variant		MODIFIER	1	1	1	1	1	1	1	1
Cp4.1LG17	8245905	G	A	Cp4.1LG17g10910	intron_variant		MODIFIER	1	1	1	1	1	1	1	1
Cp4.1LG17	8245907	C	T	Cp4.1LG17g10910	intron_variant		MODIFIER	1	1	1	1	1	1	1	1
Cp4.1LG17	8245908	A	G	Cp4.1LG17g10910	intron_variant		MODIFIER	1	1	1	1	1	1	1	1
Cp4.1LG17	8245920	T	C	Cp4.1LG17g10910	intron_variant		MODIFIER	1	1	1	1	1	1	1	1
Cp4.1LG17	8245924	A	G	Cp4.1LG17g10910	intron_variant		MODIFIER	1	1	1	1	1	1	1	1
Cp4.1LG17	8245929	A	G	Cp4.1LG17g10910	intron_variant		MODIFIER	1	1	1	1	1	1	1	1
Cp4.1LG17	8245931	G	T	Cp4.1LG17g10910	intron_variant		MODIFIER	1	1	1	1	1	1	1	1
Cp4.1LG17	8245933	T	C	Cp4.1LG17g10910	intron_variant		MODIFIER	1	1	1	1	1	1	1	1
Cp4.1LG17	8245941	TTA	T	Cp4.1LG17g10910	intron_variant		MODIFIER	1	0	0	0	0	0	1	0
Cp4.1LG17	8245959	A	G	Cp4.1LG17g10910	intron_variant		MODIFIER	1	1	1	1	1	1	1	1
Cp4.1LG17	8245960	A	G	Cp4.1LG17g10910	intron_variant		MODIFIER	1	1	1	1	1	1	1	1
Cp4.1LG17	8245969	G	A	Cp4.1LG17g10910	intron_variant		MODIFIER	1	1	1	1	1	1	1	1
Cp4.1LG17	8245971	A	G	Cp4.1LG17g10910	intron_variant		MODIFIER	1	1	1	1	1	1	1	1
Cp4.1LG17	8245972	G	T	Cp4.1LG17g10910	intron_variant		MODIFIER	1	1	1	1	1	1	1	1
Cp4.1LG17	8245988	TGA	T	Cp4.1LG17g10910	intron_variant		MODIFIER	-1	1	1	1	1	-1	1	1
Cp4.1LG17	8245993	T	TGA	Cp4.1LG17g10910	intron_variant		MODIFIER	-1	1	1	1	1	-1	1	1
Cp4.1LG17	8245996	T	A	Cp4.1LG17g10910	intron_variant		MODIFIER	-1	-1	1	1	1	0	1	1
Cp4.1LG17	8246065	C	A	Cp4.1LG17g10910	intron_variant		MODIFIER	0	0	0	0	0	2	1	2
Cp4.1LG17	8246211	C	T	Cp4.1LG17g10910	synonymous_variant	p.Ser217Ser	LOW	1	1	1	0	1	1	1	1
Cp4.1LG17	8246232	C	T	Cp4.1LG17g10910	synonymous_variant	p.Tyr224Tyr	LOW	1	1	1	1	1	1	1	1
Cp4.1LG17	8246256	A	G	Cp4.1LG17g10910	synonymous_variant	p.Glu232Glu	LOW	1	1	1	1	1	1	1	1
Cp4.1LG17	8246274	A	G	Cp4.1LG17g10910	synonymous_variant	p.Ala238Ala	LOW	1	1	1	1	1	1	1	1
Cp4.1LG17	8246292	A	G	Cp4.1LG17g10910	synonymous_variant	p.Glu244Glu	LOW	1	1	1	1	1	1	1	1
Cp4.1LG17	8246298	G	C	Cp4.1LG17g10910	missense_variant	p.Glu246Asp	MODERATE	1	1	1	1	1	1	1	1
Cp4.1LG17	8246307	G	A	Cp4.1LG17g10910	synonymous_variant	p.Thr249Thr	LOW	1	1	1	1	1	1	1	1
Cp4.1LG17	8246370	T	A	Cp4.1LG17g10910	synonymous_variant	p.Ala270Ala	LOW	1	1	1	1	1	1	1	1
Cp4.1LG17	8246448	A	G	Cp4.1LG17g10910	synonymous_variant	p.Val296Val	LOW	1	1	1	1	1	1	1	1
Cp4.1LG17	8246454	A	G	Cp4.1LG17g10910	synonymous_variant	p.Glu298Glu	LOW	1	1	1	1	1	1	1	1
Cp4.1LG17	8246455	C	A	Cp4.1LG17g10910	missense_variant	p.His299Asn	MODERATE	1	1	1	1	1	1	1	1
Cp4.1LG17	8246459	C	T	Cp4.1LG17g10910	missense_variant	p.Pro300Leu	MODERATE	1	1	1	1	1	1	1	1
Cp4.1LG17	8246496	A	T	Cp4.1LG17g10910	missense_variant	p.Glu312Asp	MODERATE	1	1	1	1	1	1	1	1
Cp4.1LG17	8246502	C	T	Cp4.1LG17g10910	synonymous_variant	p.Phe314Phe	LOW	1	1	1	1	1	1	1	1
Cp4.1LG17	8246539	A	C	Cp4.1LG17g10910	missense_variant	p.Met327Leu	MODERATE	1	1	1	1	1	1	1	1
Cp4.1LG17	8246544	A	G	Cp4.1LG17g10910	synonymous_variant	p.Leu328Leu	LOW	1	1	1	1	1	1	1	1
Cp4.1LG17	8246577	C	T	Cp4.1LG17g10910	synonymous_variant	p.Phe339Phe	LOW	1	1	1	1	1	1	1	1
Cp4.1LG17	8246583	T	A	Cp4.1LG17g10910	synonymous_variant	p.Gly341Gly	LOW	1	1	1	1	1	1	1	1
Cp4.1LG17	8246587	T	C	Cp4.1LG17g10910	synonymous_variant	p.Leu343Leu	LOW	1	1	1	1	1	1	1	1
Cp4.1LG17	8246593	G	T	Cp4.1LG17g10910	missense_variant	p.Ala345Ser	MODERATE	1	1	1	1	1	1	1	1
Cp4.1LG17	8246597	A	G	Cp4.1LG17g10910	missense_variant	p.Asn346Ser	MODERATE	1	1	1	1	1	1	1	1
Cp4.1LG17	8246612	C	A	Cp4.1LG17g10910	missense_variant	p.Pro351Gln	MODERATE	1	1	1	1	1	1	1	1
Cp4.1LG17	8246619	A	G	Cp4.1LG17g10910	synonymous_variant	p.Thr353Thr	LOW	1	1	1	1	1	1	1	1
Cp4.1LG17	8246634	A	G	Cp4.1LG17g10910	synonymous_variant	p.Pro358Pro	LOW	1	1	0	1	1	0	0	0
Cp4.1LG17	8246640	T	C	Cp4.1LG17g10910	synonymous_variant	p.Phe360Phe	LOW	1	1	0	1	1	0	0	0
Cp4.1LG17	8246666	T	C	Cp4.1LG17g10910	missense_variant	p.Leu369Pro	MODERATE	1	1	1	1	1	2	1	2
Cp4.1LG17	8246667	T	C	Cp4.1LG17g10910	synonymous_variant	p.Leu369Leu	LOW	1	1	1	1	1	1	1	1
Cp4.1LG17	8246670	T	A	Cp4.1LG17g10910	synonymous_variant	p.Pro370Pro	LOW	1	1	1	1	1	1	1	1
Cp4.1LG17	8246673	G	A	Cp4.1LG17g10910	synonymous_variant	p.Glu371Glu	LOW	1	1	1	1	1	1	1	1
Cp4.1LG17	8246685	C	G	Cp4.1LG17g10910	missense_variant	p.Phe375Leu	MODERATE	1	1	1	1	1	1	1	1
Cp4.1LG17	8246687	C	T	Cp4.1LG17g10910	missense_variant	p.Thr376Met	MODERATE	1	1	1	1	1	1	1	1
Cp4.1LG17	8246688	G	A	Cp4.1LG17g10910	synonymous_variant	p.Thr376Thr	LOW	0	0	0	0	0	1	1	1
Cp4.1LG17	8246689	A	G	Cp4.1LG17g10910	missense_variant	p.Thr377Ala	MODERATE	0	0	1	1	0	0	0	0
Cp4.1LG17	8246698	G	A	Cp4.1LG17g10910	missense_variant	p.Gly380Ser	MODERATE	1	1	1	1	1	1	1	1
Cp4.1LG17	8246703	C	T	Cp4.1LG17g10910	synonymous_variant	p.Phe381Phe	LOW	1	1	1	1	1	1	1	1
Cp4.1LG17	8246706	T	G	Cp4.1LG17g10910	missense_variant	p.His382Gln	MODERATE	1	1	1	1	1	1	1	1
Cp4.1LG17	8246725	G	A	Cp4.1LG17g10910	missense_variant	p.Val389Met	MODERATE	1	1	1	1	1	1	1	1
Cp4.1LG17	8246728	T	A	Cp4.1LG17g10910	missense_variant	p.Leu390Met	MODERATE	1	1	1	1	1	1	1	1
Cp4.1LG17	8246730	G	T	Cp4.1LG17g10910	missense_variant	p.Leu390Phe	MODERATE	1	1	1	1	1	1	1	1
Cp4.1LG17	8246750	C	A	Cp4.1LG17g10910	missense_variant	p.Pro397Gln	MODERATE	1	1	1	1	1	1	1	1
Cp4.1LG17	8246760	T	G	Cp4.1LG17g10910	synonymous_variant	p.Pro400Pro	LOW	1	1	1	1	1	1	1	1
Cp4.1LG17	8246761	G	A	Cp4.1LG17g10910	missense_variant	p.Ala401Thr	MODERATE	1	1	1	1	1	1	1	1
Cp4.1LG17	8246766	T	A	Cp4.1LG17g10910	synonymous_variant	p.Pro402Pro	LOW	1	1	1	1	1	1	1	1
Cp4.1LG17	8246811	T	G	Cp4.1LG17g10910	synonymous_variant	p.Pro417Pro	LOW	1	1	1	1	1	1	1	1
Cp4.1LG17	8246814	G	C	Cp4.1LG17g10910	synonymous_variant	p.Val418Val	LOW	1	1	1	1	1	1	1	1
Cp4.1LG17	8246828	A	G	Cp4.1LG17g10910	missense_variant	p.Asn423Ser	MODERATE	1	1	1	1	1	1	1	1
Cp4.1LG17	8246830	T	A	Cp4.1LG17g10910	missense_variant	p.Ser424Thr	MODERATE	1	1	1	1	1	1	1	1
Cp4.1LG17	8246840	T	C	Cp4.1LG17g10910	missense_variant	p.Val427Ala	MODERATE	1	1	1	1	1	1	1	1
Cp4.1LG17	8246853	C	T	Cp4.1LG17g10910	synonymous_variant	p.Asn431Asn	LOW	1	1	1	1	1	1	1	1
Cp4.1LG17	8246862	A	T	Cp4.1LG17g10910	missense_variant	p.Gln434His	MODERATE	1	1	1	1	1	1	1	1
Cp4.1LG17	8246877	A	T	Cp4.1LG17g10910	synonymous_variant	p.Arg439Arg	LOW	1	1	1	1	1	1	1	1
Cp4.1LG17	8246896	T	A	Cp4.1LG17g10910	missense_variant	p.Ser446Thr	MODERATE	1	1	1	1	1	1	1	1
Cp4.1LG17	8246907	C	T	Cp4.1LG17g10910	synonymous_variant	p.Asp449Asp	LOW	1	1	1	1	1	1	1	1
Cp4.1LG17	8246914	T	G	Cp4.1LG17g10910	missense_variant	p.Ser452Ala	MODERATE	1	1	1	1	1	1	1	1
Cp4.1LG17	8246916	T	C	Cp4.1LG17g10910	synonymous_variant	p.Ser452Ser	LOW	0	0	0	0	0	1	1	1
Cp4.1LG17	8246944	G	A	Cp4.1LG17g10910	missense_variant	p.Gly462Ser	MODERATE	1	1	1	1	1	1	1	1
Cp4.1LG17	8246974	G	C	Cp4.1LG17g10910	missense_variant	p.Gly472Arg	MODERATE	1	1	1	1	1	1	1	1
Cp4.1LG17	8246980	T	A	Cp4.1LG17g10910	missense_variant	p.Leu474Ile	MODERATE	1	1	1	1	1	1	1	1
Cp4.1LG17	8246994	A	T	Cp4.1LG17g10910	synonymous_variant	p.Gly478Gly	LOW	1	1	1	1	1	1	1	1
Cp4.1LG17	8247001	G	C	Cp4.1LG17g10910	missense_variant	p.Val481Leu	MODERATE	1	1	1	1	1	1	1	1
Cp4.1LG17	8247004	T	C	Cp4.1LG17g10910	missense_variant	p.Ser482Pro	MODERATE	1	1	1	1	1	1	1	1
Cp4.1LG17	8247010	A	G	Cp4.1LG17g10910	missense_variant	p.Thr484Ala	MODERATE	1	1	1	1	1	1	1	1
Cp4.1LG17	8247021	T	A	Cp4.1LG17g10910	synonymous_variant	p.Pro487Pro	LOW	1	1	1	1	1	1	1	1
Cp4.1LG17	8247023	T	C	Cp4.1LG17g10910	missense_variant	p.Val488Ala	MODERATE	1	1	1	1	1	1	1	1
Cp4.1LG17	8247024	G	A	Cp4.1LG17g10910	synonymous_variant	p.Val488Val	LOW	1	1	1	1	1	1	1	1
Cp4.1LG17	8247032	A	C	Cp4.1LG17g10910	missense_variant	p.His491Pro	MODERATE	1	1	1	1	1	1	1	1
Cp4.1LG17	8247039	C	A	Cp4.1LG17g10910	synonymous_variant	p.Ile493Ile	LOW	1	1	1	1	1	1	1	1
Cp4.1LG17	8247047	G	T	Cp4.1LG17g10910	missense_variant	p.Gly496Val	MODERATE	1	1	1	1	1	1	1	1
Cp4.1LG17	8247050	C	G	Cp4.1LG17g10910	missense_variant	p.Ala497Gly	MODERATE	0	0	0	0	0	1	1	1
Cp4.1LG17	8247057	A	T	Cp4.1LG17g10910	synonymous_variant	p.Ala499Ala	LOW	1	1	1	1	1	1	1	1
Cp4.1LG17	8247064	A	AGTGGTC	Cp4.1LG17g10910	disruptive_inframe_insertion	p.Gly503_Gln504insArgGly	MODERATE	1	1	1	1	1	1	1	1
Cp4.1LG17	8247080	G	C	Cp4.1LG17g10910	missense_variant	p.Gly507Ala	MODERATE	1	1	1	1	1	1	1	1
Cp4.1LG17	8247084	C	A	Cp4.1LG17g10910	missense_variant	p.Asp508Glu	MODERATE	1	1	1	1	1	1	1	1
Cp4.1LG17	8247094	A	G	Cp4.1LG17g10910	missense_variant	p.Ile512Val	MODERATE	1	1	1	1	1	1	1	1
Cp4.1LG17	8247106	A	T	Cp4.1LG17g10910	missense_variant	p.Ile516Leu	MODERATE	0	0	0	0	0	1	1	1
Cp4.1LG17	8247120	T	A	Cp4.1LG17g10910	synonymous_variant	p.Gly520Gly	LOW	1	1	1	1	1	1	1	1
Cp4.1LG17	8247150	C	T	Cp4.1LG17g10910	synonymous_variant	p.Val530Val	LOW	1	1	1	1	1	1	1	1
Cp4.1LG17	8247153	C	A	Cp4.1LG17g10910	synonymous_variant	p.Pro531Pro	LOW	1	1	1	1	1	1	1	1
Cp4.1LG17	8247177	T	G	Cp4.1LG17g10910	missense_variant&splice_region_variant	p.Asp539Glu	MODERATE	1	1	1	1	1	1	1	1
Cp4.1LG17	8247190	G	A	Cp4.1LG17g10910	intron_variant		MODIFIER	1	1	1	1	1	1	1	1
Cp4.1LG17	8247195	A	C	Cp4.1LG17g10910	intron_variant		MODIFIER	1	1	1	1	1	1	1	1
Cp4.1LG17	8247199	T	C	Cp4.1LG17g10910	intron_variant		MODIFIER	1	1	1	1	1	1	1	1
Cp4.1LG17	8247210	C	T	Cp4.1LG17g10910	intron_variant		MODIFIER	1	1	1	1	1	1	1	1
Cp4.1LG17	8247217	C	A	Cp4.1LG17g10910	intron_variant		MODIFIER	1	1	1	1	1	1	1	1
Cp4.1LG17	8247219	T	C	Cp4.1LG17g10910	intron_variant		MODIFIER	0	1	1	0	0	0	1	-1
Cp4.1LG17	8247220	G	T	Cp4.1LG17g10910	intron_variant		MODIFIER	0	1	1	0	0	0	1	-1
Cp4.1LG17	8247324	A	T	Cp4.1LG17g10910	intron_variant		MODIFIER	-1	0	0	0	0	2	1	2
Cp4.1LG17	8247775	A	T	Cp4.1LG17g10910	intron_variant		MODIFIER	0	0	0	0	0	2	1	2
Cp4.1LG17	8247801	A	G	Cp4.1LG17g10910	intron_variant		MODIFIER	0	1	1	1	1	1	1	1
Cp4.1LG17	8247805	T	C	Cp4.1LG17g10910	intron_variant		MODIFIER	0	0	0	0	0	1	1	1
Cp4.1LG17	8247809	C	T	Cp4.1LG17g10910	intron_variant		MODIFIER	1	1	1	1	1	1	1	1
Cp4.1LG17	8247812	T	C	Cp4.1LG17g10910	intron_variant		MODIFIER	1	1	1	1	1	1	1	1
Cp4.1LG17	8247821	T	G	Cp4.1LG17g10910	splice_region_variant&intron_variant		LOW	1	1	1	1	1	1	1	1
Cp4.1LG17	8247832	A	T	Cp4.1LG17g10910	missense_variant	p.Glu542Asp	MODERATE	1	1	1	1	1	1	1	1
Cp4.1LG17	8247834	C	T	Cp4.1LG17g10910	missense_variant	p.Ala543Val	MODERATE	1	1	1	1	1	1	1	1
Cp4.1LG17	8247871	T	C	Cp4.1LG17g10910	synonymous_variant	p.Leu555Leu	LOW	1	1	1	1	1	1	1	1
Cp4.1LG17	8247872	G	A	Cp4.1LG17g10910	missense_variant	p.Ala556Thr	MODERATE	1	1	1	1	1	1	1	1
Cp4.1LG17	8247889	A	G	Cp4.1LG17g10910	synonymous_variant	p.Glu561Glu	LOW	1	1	1	1	1	1	1	1
Cp4.1LG17	8247901	T	C	Cp4.1LG17g10910	synonymous_variant	p.Phe565Phe	LOW	1	1	1	1	1	1	1	1
Cp4.1LG17	8247907	T	C	Cp4.1LG17g10910	synonymous_variant	p.Ile567Ile	LOW	1	1	1	1	1	1	1	1
Cp4.1LG17	8247925	C	T	Cp4.1LG17g10910	synonymous_variant	p.Asp573Asp	LOW	1	1	1	1	1	1	1	1
Cp4.1LG17	8247928	C	T	Cp4.1LG17g10910	synonymous_variant	p.Ser574Ser	LOW	0	0	1	-1	0	1	1	1
Cp4.1LG17	8247937	C	T	Cp4.1LG17g10910	synonymous_variant	p.Asp577Asp	LOW	1	1	1	1	1	1	1	1
Cp4.1LG17	8247952	A	C	Cp4.1LG17g10910	synonymous_variant	p.Thr582Thr	LOW	1	1	1	1	1	1	1	1
Cp4.1LG17	8247964	T	G	Cp4.1LG17g10910	synonymous_variant	p.Arg586Arg	LOW	0	0	1	1	0	0	0	0
Cp4.1LG17	8247967	C	T	Cp4.1LG17g10910	synonymous_variant	p.Tyr587Tyr	LOW	1	1	1	1	1	1	1	1
Cp4.1LG17	8247980	A	G	Cp4.1LG17g10910	missense_variant	p.Asn592Asp	MODERATE	1	1	1	1	1	1	1	1
Cp4.1LG17	8247982	C	T	Cp4.1LG17g10910	synonymous_variant	p.Asn592Asn	LOW	1	1	1	1	1	1	1	1
Cp4.1LG17	8248042	A	G	Cp4.1LG17g10910	synonymous_variant	p.Glu612Glu	LOW	1	1	1	1	1	2	1	2
Cp4.1LG17	8248067	G	T	Cp4.1LG17g10910	missense_variant	p.Ala621Ser	MODERATE	1	1	1	1	1	1	1	1
Cp4.1LG17	8248069	G	T	Cp4.1LG17g10910	synonymous_variant	p.Ala621Ala	LOW	1	1	1	1	1	1	1	1
Cp4.1LG17	8248072	C	T	Cp4.1LG17g10910	synonymous_variant	p.Gly622Gly	LOW	1	1	1	1	1	1	1	1
Cp4.1LG17	8248093	C	T	Cp4.1LG17g10910	synonymous_variant	p.Leu629Leu	LOW	1	1	1	1	1	1	1	1
Cp4.1LG17	8248094	A	G	Cp4.1LG17g10910	missense_variant	p.Ile630Val	MODERATE	1	1	1	1	1	1	1	1
Cp4.1LG17	8248108	C	T	Cp4.1LG17g10910	synonymous_variant	p.Pro634Pro	LOW	1	1	1	1	1	1	1	1
Cp4.1LG17	8248114	T	G	Cp4.1LG17g10910	synonymous_variant	p.Val636Val	LOW	1	1	1	1	1	1	1	1
Cp4.1LG17	8248115	C	T	Cp4.1LG17g10910	missense_variant	p.Pro637Ser	MODERATE	1	1	1	1	1	1	1	1
Cp4.1LG17	8248118	C	A	Cp4.1LG17g10910	missense_variant	p.Leu638Ile	MODERATE	1	1	1	1	1	1	1	1
Cp4.1LG17	8248129	G	T	Cp4.1LG17g10910	synonymous_variant	p.Pro641Pro	LOW	1	1	1	1	1	1	1	1
Cp4.1LG17	8248138	G	A	Cp4.1LG17g10910	synonymous_variant	p.Gln644Gln	LOW	1	1	1	1	1	1	1	1
Cp4.1LG17	8248141	G	A	Cp4.1LG17g10910	synonymous_variant	p.Gln645Gln	LOW	1	1	1	1	1	1	1	1
Cp4.1LG17	8248144	C	A	Cp4.1LG17g10910	synonymous_variant	p.Ser646Ser	LOW	1	1	1	1	1	1	1	1
Cp4.1LG17	8248156	T	G	Cp4.1LG17g10910	missense_variant	p.Ile650Met	MODERATE	1	1	1	1	1	1	1	1
Cp4.1LG17	8248186	A	G	Cp4.1LG17g10910	synonymous_variant	p.Gln660Gln	LOW	1	1	1	1	1	1	1	1
Cp4.1LG17	8248189	C	T	Cp4.1LG17g10910	synonymous_variant	p.Val661Val	LOW	1	1	1	1	1	1	1	1
Cp4.1LG17	8248191	C	T	Cp4.1LG17g10910	missense_variant	p.Ser662Leu	MODERATE	1	1	1	1	1	2	1	2
Cp4.1LG17	8248200	G	A	Cp4.1LG17g10910	missense_variant	p.Arg665Gln	MODERATE	1	1	1	1	1	1	1	1
Cp4.1LG17	8248202	G	A	Cp4.1LG17g10910	missense_variant	p.Ala666Thr	MODERATE	1	1	1	1	1	1	1	1
Cp4.1LG17	8248210	C	T	Cp4.1LG17g10910	synonymous_variant	p.Tyr668Tyr	LOW	1	1	1	1	1	1	1	1
Cp4.1LG17	8248237	ACTT	A	Cp4.1LG17g10910	disruptive_inframe_deletion	p.Leu679del	MODERATE	1	1	1	1	1	-1	1	1
Cp4.1LG17	8248246	A	G	Cp4.1LG17g10910	synonymous_variant	p.Pro680Pro	LOW	1	1	1	1	1	-1	1	1
Cp4.1LG17	8248265	C	T	Cp4.1LG17g10910	synonymous_variant	p.Leu687Leu	LOW	0	0	0	0	0	1	1	0
Cp4.1LG17	8248278	C	T	Cp4.1LG17g10910	missense_variant	p.Thr691Ile	MODERATE	1	1	1	0	0	1	1	1
Cp4.1LG17	8248279	C	T	Cp4.1LG17g10910	synonymous_variant	p.Thr691Thr	LOW	1	1	1	-1	0	1	1	1
Cp4.1LG17	8248285	A	G	Cp4.1LG17g10910	synonymous_variant	p.Glu693Glu	LOW	1	1	1	1	1	1	1	1
Cp4.1LG17	8248291	G	C	Cp4.1LG17g10910	synonymous_variant	p.Pro695Pro	LOW	1	1	1	1	1	1	1	1
Cp4.1LG17	8248295	C	A	Cp4.1LG17g10910	missense_variant	p.Pro697Thr	MODERATE	1	1	1	1	1	1	1	1
Cp4.1LG17	8248297	C	A	Cp4.1LG17g10910	synonymous_variant	p.Pro697Pro	LOW	1	1	1	1	1	1	1	1
Cp4.1LG17	8248306	T	C	Cp4.1LG17g10910	synonymous_variant	p.Pro700Pro	LOW	1	1	1	1	1	1	1	1
Cp4.1LG17	8248307	T	G	Cp4.1LG17g10910	missense_variant	p.Ser701Ala	MODERATE	1	1	1	1	1	2	1	2
Cp4.1LG17	8248319	C	T	Cp4.1LG17g10910	missense_variant	p.Pro705Ser	MODERATE	1	1	1	1	1	2	1	2
Cp4.1LG17	8248322	T	G	Cp4.1LG17g10910	missense_variant	p.Ser706Ala	MODERATE	1	1	1	1	1	1	1	1
Cp4.1LG17	8248324	T	A	Cp4.1LG17g10910	synonymous_variant	p.Ser706Ser	LOW	1	1	1	1	1	1	1	1
Cp4.1LG17	8248331	T	C	Cp4.1LG17g10910	missense_variant	p.Ser709Pro	MODERATE	1	1	1	1	1	1	1	1
Cp4.1LG17	8248333	C	A	Cp4.1LG17g10910	synonymous_variant	p.Ser709Ser	LOW	1	1	1	1	1	1	1	1
Cp4.1LG17	8248342	C	A	Cp4.1LG17g10910	missense_variant	p.His712Gln	MODERATE	1	1	1	1	1	1	1	1
Cp4.1LG17	8248345	G	A	Cp4.1LG17g10910	synonymous_variant	p.Glu713Glu	LOW	1	1	1	1	1	1	1	1
Cp4.1LG17	8248352	A	G	Cp4.1LG17g10910	missense_variant	p.Thr716Ala	MODERATE	1	1	1	1	1	1	1	1
Cp4.1LG17	8248373	G	A	Cp4.1LG17g10910	missense_variant	p.Val723Ile	MODERATE	1	1	1	1	1	1	1	1
Cp4.1LG17	8248656	G	A	Cp4.1LG17g10910	missense_variant	p.Arg817Gln	MODERATE	0	0	0	0	0	2	1	2
Cp4.1LG17	8248778	C	T	Cp4.1LG17g10910	missense_variant	p.Pro858Ser	MODERATE	0	0	0	0	0	2	1	2
Cp4.1LG17	8248805	T	C	Cp4.1LG17g10910	synonymous_variant	p.Leu867Leu	LOW	1	1	1	1	1	1	1	1
Cp4.1LG17	8248813	T	G	Cp4.1LG17g10910	missense_variant	p.Phe869Leu	MODERATE	1	1	1	1	1	1	1	1
Cp4.1LG17	8248870	A	G	Cp4.1LG17g10910	synonymous_variant	p.Ser888Ser	LOW	1	1	1	1	1	1	1	1
Cp4.1LG17	8248878	A	G	Cp4.1LG17g10910	missense_variant	p.Glu891Gly	MODERATE	1	1	1	1	1	1	1	1
Cp4.1LG17	8248885	T	C	Cp4.1LG17g10910	synonymous_variant	p.Asp893Asp	LOW	1	1	1	1	1	1	1	1
Cp4.1LG17	8248888	T	A	Cp4.1LG17g10910	synonymous_variant	p.Thr894Thr	LOW	1	1	1	1	1	1	1	1
Cp4.1LG17	8248894	G	C	Cp4.1LG17g10910	synonymous_variant	p.Gly896Gly	LOW	1	1	1	1	1	1	1	1
Cp4.1LG17	8248910	G	A	Cp4.1LG17g10910	missense_variant	p.Val902Met	MODERATE	1	1	1	1	1	1	1	1
Cp4.1LG17	8248922	A	G	Cp4.1LG17g10910	missense_variant	p.Thr906Ala	MODERATE	1	1	1	1	1	1	1	1
Cp4.1LG17	8248924	G	A	Cp4.1LG17g10910	synonymous_variant	p.Thr906Thr	LOW	1	1	1	1	1	1	1	1
Cp4.1LG17	8248932	C	T	Cp4.1LG17g10910	missense_variant	p.Ala909Val	MODERATE	1	1	1	1	1	1	1	1
Cp4.1LG17	8248963	A	G	Cp4.1LG17g10910	synonymous_variant	p.Thr919Thr	LOW	1	1	1	1	1	1	1	1
Cp4.1LG17	8248964	T	A	Cp4.1LG17g10910	missense_variant	p.Ser920Thr	MODERATE	1	1	1	1	1	1	1	1
Cp4.1LG17	8248970	C	T	Cp4.1LG17g10910	missense_variant	p.Pro922Ser	MODERATE	1	1	1	1	1	1	1	1
Cp4.1LG17	8248979	G	A	Cp4.1LG17g10910	missense_variant	p.Val925Ile	MODERATE	1	1	1	1	1	1	1	1
Cp4.1LG17	8248984	C	T	Cp4.1LG17g10910	synonymous_variant	p.Thr926Thr	LOW	1	1	1	1	1	1	1	1
Cp4.1LG17	8248987	T	A	Cp4.1LG17g10910	missense_variant	p.His927Gln	MODERATE	1	1	1	1	1	1	1	1
Cp4.1LG17	8249004	G	T	Cp4.1LG17g10910	missense_variant	p.Gly933Val	MODERATE	1	1	1	1	1	1	1	1
Cp4.1LG17	8249007	A	ATT	Cp4.1LG17g10910	frameshift_variant	p.Pro935fs	HIGH	1	1	1	1	1	1	1	1
Cp4.1LG17	8249009	CCT	C	Cp4.1LG17g10910	frameshift_variant	p.Pro935fs	HIGH	1	1	1	1	1	1	1	1
Cp4.1LG17	8249016	T	C	Cp4.1LG17g10910	missense_variant	p.Leu937Pro	MODERATE	1	1	1	1	1	1	1	1
Cp4.1LG17	8249030	G	C	Cp4.1LG17g10910	missense_variant	p.Glu942Gln	MODERATE	1	1	1	1	1	1	1	1
Cp4.1LG17	8249036	C	T	Cp4.1LG17g10910	missense_variant	p.Leu944Phe	MODERATE	1	1	1	1	1	1	1	1
Cp4.1LG17	8249038	C	G	Cp4.1LG17g10910	synonymous_variant	p.Leu944Leu	LOW	1	1	1	1	1	1	1	1
Cp4.1LG17	8249057	G	A	Cp4.1LG17g10910	missense_variant	p.Ala951Thr	MODERATE	1	1	1	1	1	1	1	1
Cp4.1LG17	8249064	A	C	Cp4.1LG17g10910	missense_variant	p.Asn953Thr	MODERATE	1	1	1	1	1	1	1	1
Cp4.1LG17	8249070	C	G	Cp4.1LG17g10910	missense_variant	p.Thr955Ser	MODERATE	1	1	1	1	1	1	1	1
Cp4.1LG17	8249079	T	C	Cp4.1LG17g10910	missense_variant	p.Val958Ala	MODERATE	1	1	1	1	1	1	1	1
Cp4.1LG17	8249086	T	A	Cp4.1LG17g10910	synonymous_variant	p.Ala960Ala	LOW	1	1	1	1	1	1	1	1
Cp4.1LG17	8249089	T	C	Cp4.1LG17g10910	synonymous_variant	p.Gly961Gly	LOW	1	1	1	1	1	1	1	1
Cp4.1LG17	8249212	T	C	Cp4.1LG17g10910	3_prime_UTR_variant		MODIFIER	0	0	0	0	0	2	1	2
Cp4.1LG17	8249262	A	G	Cp4.1LG17g10910	intron_variant		MODIFIER	0	0	0	0	0	2	1	2
Cp4.1LG17	8249271	TG	T	Cp4.1LG17g10910	intron_variant		MODIFIER	0	0	0	0	0	2	1	2
Cp4.1LG17	8249534	C	T	Cp4.1LG17g10910	intron_variant		MODIFIER	0	0	0	0	0	2	1	2
Cp4.1LG17	8249620	A	G	Cp4.1LG17g10910	intron_variant		MODIFIER	1	-1	1	1	1	-1	1	1
Cp4.1LG17	8249621	G	GAACTTT	Cp4.1LG17g10910	intron_variant		MODIFIER	1	-1	1	1	1	-1	1	1
Cp4.1LG17	8249624	A	ATGGAACAAAATAAAACTAGTC	Cp4.1LG17g10910	intron_variant		MODIFIER	1	1	1	1	1	1	1	1
Cp4.1LG17	8249630	GCGA	G	Cp4.1LG17g10910	intron_variant		MODIFIER	1	1	1	1	1	1	1	1
Cp4.1LG17	8249635	G	GAC	Cp4.1LG17g10910	intron_variant		MODIFIER	1	1	1	1	1	1	1	1
Cp4.1LG17	8249647	C	G	Cp4.1LG17g10910	intron_variant		MODIFIER	1	1	1	1	1	1	1	1
Cp4.1LG17	8249650	G	A	Cp4.1LG17g10910	intron_variant		MODIFIER	1	1	1	1	1	1	1	1
Cp4.1LG17	8249653	C	T	Cp4.1LG17g10910	intron_variant		MODIFIER	1	1	1	1	1	1	1	1
Cp4.1LG17	8249667	A	T	Cp4.1LG17g10910	intron_variant		MODIFIER	1	1	1	1	1	1	1	1
Cp4.1LG17	8249687	C	T	Cp4.1LG17g10910	intron_variant		MODIFIER	1	1	1	1	1	1	1	1
Cp4.1LG17	8249690	G	A	Cp4.1LG17g10910	intron_variant		MODIFIER	1	1	1	1	1	1	1	1
Cp4.1LG17	8249693	T	C	Cp4.1LG17g10910	intron_variant		MODIFIER	1	1	1	1	1	1	1	1
Cp4.1LG17	8249702	G	GA	Cp4.1LG17g10910	intron_variant		MODIFIER	1	1	1	1	1	1	1	1
Cp4.1LG17	8249703	T	A	Cp4.1LG17g10910	intron_variant		MODIFIER	1	1	1	1	1	1	1	1
Cp4.1LG17	8249726	T	C	Cp4.1LG17g10910	intron_variant		MODIFIER	1	1	-1	1	1	-1	0	1
Cp4.1LG17	8249728	T	TACC	Cp4.1LG17g10910	intron_variant		MODIFIER	1	1	-1	1	1	-1	0	1
Cp4.1LG17	8249774	G	A	Cp4.1LG17g10910	intron_variant		MODIFIER	0	0	0	0	0	2	1	2
Cp4.1LG17	8249894	G	GT	Cp4.1LG17g10910	intron_variant		MODIFIER	0	0	0	0	0	2	1	2
Cp4.1LG17	8249944	C	CTGGGTTGGTTGAGT	Cp4.1LG17g10910	intron_variant		MODIFIER	0	0	0	0	0	2	1	2
Cp4.1LG17	8250031	G	T	Cp4.1LG17g10910	intron_variant		MODIFIER	0	0	0	0	-1	2	1	2
Cp4.1LG17	8250035	A	G	Cp4.1LG17g10910	intron_variant		MODIFIER	0	0	0	0	-1	2	1	2
Cp4.1LG17	8250041	GT	G	Cp4.1LG17g10910	intron_variant		MODIFIER	0	0	0	0	-1	2	1	2
Cp4.1LG17	8250065	A	C	Cp4.1LG17g10910	intron_variant		MODIFIER	0	0	0	0	-1	2	1	2
Cp4.1LG17	8250073	C	T	Cp4.1LG17g10910	intron_variant		MODIFIER	0	0	0	0	-1	2	1	2
Cp4.1LG17	8250155	A	C	Cp4.1LG17g10910	intron_variant		MODIFIER	0	0	0	0	0	2	1	2
Cp4.1LG17	8250170	C	G	Cp4.1LG17g10910	intron_variant		MODIFIER	2	2	2	1	0	2	2	2
Cp4.1LG17	8250201	T	C	Cp4.1LG17g10910	intron_variant		MODIFIER	0	0	0	0	0	2	1	2
Cp4.1LG17	8250216	A	G	Cp4.1LG17g10910	intron_variant		MODIFIER	0	0	0	0	0	2	1	2
Cp4.1LG17	8250255	T	C	Cp4.1LG17g10910	intron_variant		MODIFIER	0	0	0	0	0	-1	1	2
Cp4.1LG17	8250329	C	T	Cp4.1LG17g10910	intron_variant		MODIFIER	-1	0	0	0	0	2	1	2
Cp4.1LG17	8250415	G	GA	Cp4.1LG17g10910	intron_variant		MODIFIER	-1	0	0	0	0	2	1	2
Cp4.1LG17	8250424	G	GGTACTTAATACCAATTTTGCAAATGAAACATAAA	Cp4.1LG17g10910	intron_variant		MODIFIER	-1	0	0	0	0	2	1	2
Cp4.1LG17	8250432	G	A	Cp4.1LG17g10910	intron_variant		MODIFIER	0	0	0	0	0	2	1	2
Cp4.1LG17	8250494	A	T	Cp4.1LG17g10910	intron_variant		MODIFIER	0	0	0	0	0	2	1	2
Cp4.1LG17	8250565	CT	C	Cp4.1LG17g10910	intron_variant		MODIFIER	0	0	0	0	0	-1	1	2
Cp4.1LG17	8250609	T	C	Cp4.1LG17g10910	intron_variant		MODIFIER	0	0	0	0	0	-1	1	2
Cp4.1LG17	8250861	A	T	Cp4.1LG17g10910	intron_variant		MODIFIER	0	0	0	-1	0	2	1	-1
Cp4.1LG17	8251027	G	A	Cp4.1LG17g10910	intron_variant		MODIFIER	0	0	0	0	0	2	1	2
Cp4.1LG17	8251089	G	A	Cp4.1LG17g10910	intron_variant		MODIFIER	0	-1	0	0	0	2	1	2
Cp4.1LG17	8251181	T	TAGTC	Cp4.1LG17g10910	intron_variant		MODIFIER	0	0	0	0	0	2	1	2
Cp4.1LG17	8251191	G	T	Cp4.1LG17g10910	intron_variant		MODIFIER	0	0	0	0	0	2	1	2
Cp4.1LG17	8251196	G	A	Cp4.1LG17g10910	intron_variant		MODIFIER	0	0	0	0	0	2	1	2
Cp4.1LG17	8251221	C	CTG	Cp4.1LG17g10910	intron_variant		MODIFIER	0	0	0	0	0	2	1	2
Cp4.1LG17	8251269	T	G	Cp4.1LG17g10910	intron_variant		MODIFIER	0	0	0	0	0	2	1	2
Cp4.1LG17	8251272	G	T	Cp4.1LG17g10910	intron_variant		MODIFIER	0	0	0	0	0	2	1	2
Cp4.1LG17	8251291	G	C	Cp4.1LG17g10910	intron_variant		MODIFIER	0	0	0	0	0	2	1	2
Cp4.1LG17	8251307	A	T	Cp4.1LG17g10910	intron_variant		MODIFIER	0	0	0	0	0	2	1	2
Cp4.1LG17	8251391	C	T	Cp4.1LG17g10910	intron_variant		MODIFIER	0	0	0	0	0	2	1	2
Cp4.1LG17	8251396	C	T	Cp4.1LG17g10910	intron_variant		MODIFIER	0	0	0	0	0	2	1	2
Cp4.1LG17	8251434	G	A	Cp4.1LG17g10910	intron_variant		MODIFIER	0	0	0	0	0	2	1	2
Cp4.1LG17	8251459	T	A	Cp4.1LG17g10910	intron_variant		MODIFIER	0	0	0	0	0	2	1	2
Cp4.1LG17	8251499	C	G	Cp4.1LG17g10910	intron_variant		MODIFIER	0	0	0	0	0	2	1	2
Cp4.1LG17	8251501	T	A	Cp4.1LG17g10910	intron_variant		MODIFIER	0	0	0	0	0	2	1	2
Cp4.1LG17	8251523	C	CACA	Cp4.1LG17g10910	intron_variant		MODIFIER	0	0	0	0	0	2	1	2
Cp4.1LG17	8251528	G	A	Cp4.1LG17g10910	intron_variant		MODIFIER	0	0	0	0	0	2	1	2
Cp4.1LG17	8251579	A	AATGAGT	Cp4.1LG17g10910	intron_variant		MODIFIER	0	0	0	0	0	2	1	2
Cp4.1LG17	8251582	T	TGAAACAGA	Cp4.1LG17g10910	intron_variant		MODIFIER	0	0	0	0	0	2	1	2
Cp4.1LG17	8251696	T	G	Cp4.1LG17g10910	intron_variant		MODIFIER	0	0	0	0	0	2	1	2
Cp4.1LG17	8251760	C	T	Cp4.1LG17g10910	intron_variant		MODIFIER	0	0	0	0	0	2	1	2
Cp4.1LG17	8251841	C	CT	Cp4.1LG17g10910	intron_variant		MODIFIER	0	0	0	0	0	2	1	2
Cp4.1LG17	8251853	G	T	Cp4.1LG17g10910	intron_variant		MODIFIER	1	1	0	0	0	0	0	0
Cp4.1LG17	8251893	T	TGAAAGGAAAGGAAAGGAAAGGAAAG	Cp4.1LG17g10910	3_prime_UTR_variant		MODIFIER	0	0	0	0	0	2	1	2
Cp4.1LG17	8252226	C	T	Cp4.1LG17g10910	3_prime_UTR_variant		MODIFIER	0	0	0	0	0	2	1	2
Cp4.1LG17	8252307	GT	G	Cp4.1LG17g10910	3_prime_UTR_variant		MODIFIER	0	0	0	0	0	2	1	2
Cp4.1LG17	8252348	G	A	Cp4.1LG17g10910	3_prime_UTR_variant		MODIFIER	0	0	0	0	0	2	1	2
