# Supplementary material for: Whole-genome resequencing of Cucurbita pepo morphotypes to discover genomic variants associated with morphology and horticulturally valuable traits
Source: Hortic Res. 2019 Aug 11;6:94. doi: 10.1038/s41438-019-0176-9 (PMC6804688; doi:10.1038/s41438-019-0176-9)
Supplement: Supplementary file 8 — Supplementary Table 7. [file 41438_2019_176_MOESM8_ESM.xls]

## Sheet: XSUPPLEMENTARY FILES 5. SNPS IN
Chr	Position	Ref_allele	Alt_allele	gene	Type_variation	Change	Predicted_effect	Cocozelle	Marrow	Pumpkin	Yellow zucchini	Zucchini	Acorn	Crookneck	Scallop
Cp4.1LG17	8083304	GTTTTTTTT	G	Cp4.1LG17g10620	5_prime_UTR_variant		MODIFIER	2	0	0	-1	0	-1	2	2
Cp4.1LG17	8083316	T	G	Cp4.1LG17g10620	5_prime_UTR_premature_start_codon_gain_variant		LOW	2	0	0	-1	0	0	0	0
Cp4.1LG17	8083316	T	G	Cp4.1LG17g10620	5_prime_UTR_variant		MODIFIER	2	0	0	-1	0	0	0	0
Cp4.1LG17	8083347	T	TC	Cp4.1LG17g10620	5_prime_UTR_variant		MODIFIER	2	0	0	-1	0	2	2	2
Cp4.1LG17	8083354	C	T	Cp4.1LG17g10620	5_prime_UTR_variant		MODIFIER	2	0	0	-1	0	0	0	0
Cp4.1LG17	8083365	T	A	Cp4.1LG17g10620	5_prime_UTR_variant		MODIFIER	2	0	0	-1	0	0	0	0
Cp4.1LG17	8083374	G	T	Cp4.1LG17g10620	5_prime_UTR_variant		MODIFIER	0	0	0	-1	0	2	2	2
Cp4.1LG17	8083385	A	G	Cp4.1LG17g10620	5_prime_UTR_variant		MODIFIER	2	0	0	-1	0	2	2	2
Cp4.1LG17	8083451	G	T	Cp4.1LG17g10620	5_prime_UTR_variant		MODIFIER	2	0	0	-1	0	2	2	2
Cp4.1LG17	8083537	T	C	Cp4.1LG17g10620	5_prime_UTR_variant		MODIFIER	2	0	0	-1	0	2	2	2
Cp4.1LG17	8083542	C	G	Cp4.1LG17g10620	5_prime_UTR_premature_start_codon_gain_variant		LOW	2	0	0	-1	0	2	2	2
Cp4.1LG17	8083542	C	G	Cp4.1LG17g10620	5_prime_UTR_variant		MODIFIER	2	0	0	-1	0	2	2	2
Cp4.1LG17	8083618	C	G	Cp4.1LG17g10620	intron_variant		MODIFIER	2	0	0	0	0	2	2	2
Cp4.1LG17	8083624	T	C	Cp4.1LG17g10620	intron_variant		MODIFIER	2	0	-1	0	0	2	2	2
Cp4.1LG17	8083694	T	G	Cp4.1LG17g10620	intron_variant		MODIFIER	2	0	0	0	0	2	2	2
Cp4.1LG17	8083702	T	G	Cp4.1LG17g10620	intron_variant		MODIFIER	0	0	0	0	0	2	2	2
Cp4.1LG17	8083738	C	T	Cp4.1LG17g10620	intron_variant		MODIFIER	0	0	0	0	0	2	2	2
Cp4.1LG17	8083770	C	T	Cp4.1LG17g10620	intron_variant		MODIFIER	2	0	0	0	0	2	2	2
Cp4.1LG17	8083889	T	C	Cp4.1LG17g10620	intron_variant		MODIFIER	2	-1	0	0	0	2	2	2
Cp4.1LG17	8083890	A	T	Cp4.1LG17g10620	intron_variant		MODIFIER	0	-1	0	0	0	2	2	2
Cp4.1LG17	8083914	T	TGTTGTATTTGCTTAAGCTTGA	Cp4.1LG17g10620	intron_variant		MODIFIER	2	0	0	0	0	2	2	2
Cp4.1LG17	8083943	G	A	Cp4.1LG17g10620	intron_variant		MODIFIER	1	0	0	0	0	2	2	-1
Cp4.1LG17	8083993	T	G	Cp4.1LG17g10620	intron_variant		MODIFIER	2	0	0	0	0	2	2	2
Cp4.1LG17	8084004	A	T	Cp4.1LG17g10620	intron_variant		MODIFIER	2	0	0	0	0	2	2	2
Cp4.1LG17	8084066	A	G	Cp4.1LG17g10620	5_prime_UTR_variant		MODIFIER	2	0	0	0	0	2	2	2
Cp4.1LG17	8084201	G	A	Cp4.1LG17g10620	synonymous_variant	p.Ser34Ser	LOW	0	0	0	0	0	2	2	2
Cp4.1LG17	8084361	C	T	Cp4.1LG17g10620	missense_variant	p.Arg88Trp	MODERATE	0	0	0	0	0	2	2	2
Cp4.1LG17	8084522	T	G	Cp4.1LG17g10620	intron_variant		MODIFIER	2	0	0	0	0	2	2	2
Cp4.1LG17	8084528	A	ATTT	Cp4.1LG17g10620	intron_variant		MODIFIER	2	0	0	0	0	2	2	2
Cp4.1LG17	8084580	C	T	Cp4.1LG17g10620	intron_variant		MODIFIER	0	0	0	0	0	2	2	2
Cp4.1LG17	8084595	A	G	Cp4.1LG17g10620	intron_variant		MODIFIER	2	0	0	0	0	2	2	2
Cp4.1LG17	8084613	C	G	Cp4.1LG17g10620	intron_variant		MODIFIER	2	0	0	0	0	2	2	2
Cp4.1LG17	8084658	A	G	Cp4.1LG17g10620	intron_variant		MODIFIER	2	0	0	0	0	-1	2	2
Cp4.1LG17	8084660	T	C	Cp4.1LG17g10620	intron_variant		MODIFIER	2	0	0	0	0	-1	2	2
Cp4.1LG17	8084673	T	C	Cp4.1LG17g10620	intron_variant		MODIFIER	2	0	0	0	0	-1	2	2
Cp4.1LG17	8084682	G	A	Cp4.1LG17g10620	intron_variant		MODIFIER	2	0	0	0	0	-1	2	2
Cp4.1LG17	8084695	A	G	Cp4.1LG17g10620	intron_variant		MODIFIER	2	0	0	0	0	-1	2	2
Cp4.1LG17	8084697	A	C	Cp4.1LG17g10620	intron_variant		MODIFIER	2	0	0	0	0	-1	2	2
Cp4.1LG17	8084704	A	G	Cp4.1LG17g10620	intron_variant		MODIFIER	2	0	0	0	0	-1	2	2
Cp4.1LG17	8084705	G	A	Cp4.1LG17g10620	intron_variant		MODIFIER	2	0	0	0	0	-1	2	2
Cp4.1LG17	8084713	A	G	Cp4.1LG17g10620	intron_variant		MODIFIER	2	0	0	0	0	-1	2	2
Cp4.1LG17	8084715	T	C	Cp4.1LG17g10620	intron_variant		MODIFIER	2	0	0	0	0	-1	2	2
Cp4.1LG17	8084716	A	G	Cp4.1LG17g10620	intron_variant		MODIFIER	2	0	0	0	0	-1	2	2
Cp4.1LG17	8084723	C	T	Cp4.1LG17g10620	intron_variant		MODIFIER	2	0	0	0	0	-1	2	2
Cp4.1LG17	8084724	G	A	Cp4.1LG17g10620	intron_variant		MODIFIER	2	0	0	0	0	-1	2	2
Cp4.1LG17	8084740	G	A	Cp4.1LG17g10620	intron_variant		MODIFIER	-1	0	0	0	0	-1	2	2
Cp4.1LG17	8084751	C	T	Cp4.1LG17g10620	intron_variant		MODIFIER	-1	0	0	0	0	-1	2	2
Cp4.1LG17	8084756	T	G	Cp4.1LG17g10620	intron_variant		MODIFIER	-1	0	0	0	0	-1	2	2
Cp4.1LG17	8085125	T	C	Cp4.1LG17g10620	intron_variant		MODIFIER	-1	0	0	0	0	2	2	2
Cp4.1LG17	8085164	T	C	Cp4.1LG17g10620	intron_variant		MODIFIER	2	0	0	0	0	2	2	2
Cp4.1LG17	8085165	A	G	Cp4.1LG17g10620	intron_variant		MODIFIER	2	0	0	0	0	2	2	2
Cp4.1LG17	8085175	A	G	Cp4.1LG17g10620	intron_variant		MODIFIER	2	0	0	0	0	2	2	2
Cp4.1LG17	8085181	A	C	Cp4.1LG17g10620	intron_variant		MODIFIER	2	0	0	0	0	2	2	2
Cp4.1LG17	8085183	G	A	Cp4.1LG17g10620	intron_variant		MODIFIER	2	0	0	0	0	2	2	2
Cp4.1LG17	8085186	G	GTAGA	Cp4.1LG17g10620	intron_variant		MODIFIER	2	0	0	0	0	2	2	2
Cp4.1LG17	8085187	C	CACT	Cp4.1LG17g10620	intron_variant		MODIFIER	2	0	0	0	0	2	2	2
Cp4.1LG17	8085202	G	A	Cp4.1LG17g10620	intron_variant		MODIFIER	2	0	0	0	0	2	2	2
Cp4.1LG17	8085266	T	G	Cp4.1LG17g10620	intron_variant		MODIFIER	2	0	0	0	0	2	2	2
Cp4.1LG17	8085355	A	C	Cp4.1LG17g10620	intron_variant		MODIFIER	2	0	0	0	0	2	2	2
Cp4.1LG17	8085387	CT	C	Cp4.1LG17g10620	intron_variant		MODIFIER	2	0	0	0	0	2	2	2
Cp4.1LG17	8085393	T	G	Cp4.1LG17g10620	intron_variant		MODIFIER	2	0	0	0	0	2	2	2
Cp4.1LG17	8085630	T	C	Cp4.1LG17g10620	missense_variant	p.Met132Thr	MODERATE	2	0	0	0	0	2	2	2
Cp4.1LG17	8085666	G	GT	Cp4.1LG17g10620	splice_donor_variant&intron_variant		HIGH	2	0	0	0	0	2	2	2
Cp4.1LG17	8085669	A	C	Cp4.1LG17g10620	splice_region_variant&intron_variant		LOW	2	0	0	0	0	2	2	2
Cp4.1LG17	8085677	C	T	Cp4.1LG17g10620	intron_variant		MODIFIER	2	0	0	0	0	2	2	2
Cp4.1LG17	8085711	C	T	Cp4.1LG17g10620	intron_variant		MODIFIER	2	0	0	0	0	0	0	0
Cp4.1LG17	8085732	G	T	Cp4.1LG17g10620	splice_region_variant&intron_variant		LOW	2	0	0	0	0	2	2	2
Cp4.1LG17	8085775	G	A	Cp4.1LG17g10620	missense_variant	p.Ala157Thr	MODERATE	2	0	0	0	0	2	2	2
Cp4.1LG17	8085802	G	A	Cp4.1LG17g10620	missense_variant	p.Val166Ile	MODERATE	2	0	0	0	0	2	2	2
Cp4.1LG17	8085822	G	A	Cp4.1LG17g10620	synonymous_variant	p.Glu172Glu	LOW	0	0	0	0	0	2	2	2
Cp4.1LG17	8085862	G	A	Cp4.1LG17g10620	missense_variant	p.Asp186Asn	MODERATE	2	0	0	0	0	2	2	2
Cp4.1LG17	8085863	A	T	Cp4.1LG17g10620	missense_variant	p.Asp186Val	MODERATE	2	0	0	0	0	2	2	2
Cp4.1LG17	8085891	A	C	Cp4.1LG17g10620	synonymous_variant	p.Pro195Pro	LOW	2	0	0	0	0	2	2	2
Cp4.1LG17	8085927	A	G	Cp4.1LG17g10620	synonymous_variant	p.Pro207Pro	LOW	2	0	0	0	0	2	2	2
Cp4.1LG17	8085976	A	G	Cp4.1LG17g10620	missense_variant	p.Met224Val	MODERATE	2	0	0	0	0	2	2	2
Cp4.1LG17	8086224	T	C	Cp4.1LG17g10620	synonymous_variant	p.Phe306Phe	LOW	2	0	0	0	0	2	2	-1
Cp4.1LG17	8086289	A	T	Cp4.1LG17g10620	3_prime_UTR_variant		MODIFIER	2	0	0	0	0	0	0	0
Cp4.1LG17	8086290	T	C	Cp4.1LG17g10620	3_prime_UTR_variant		MODIFIER	2	0	0	0	0	0	0	0
Cp4.1LG17	8086302	T	C	Cp4.1LG17g10620	3_prime_UTR_variant		MODIFIER	2	0	0	0	0	0	0	0
Cp4.1LG17	8086388	TA	T	Cp4.1LG17g10620	3_prime_UTR_variant		MODIFIER	2	0	0	0	0	2	2	2
Cp4.1LG17	8086395	G	GT	Cp4.1LG17g10620	3_prime_UTR_variant		MODIFIER	2	0	0	0	0	0	0	0
