# Supplementary material for: Whole-genome resequencing of Cucurbita pepo morphotypes to discover genomic variants associated with morphology and horticulturally valuable traits
Source: Hortic Res. 2019 Aug 11;6:94. doi: 10.1038/s41438-019-0176-9 (PMC6804688; doi:10.1038/s41438-019-0176-9)
Supplement: Supplementary file 9 — Supplementary Table 8. [file 41438_2019_176_MOESM9_ESM.xls]

## Sheet: flowering_ETHYLENE_INSENSITIVE3
Chr	Position	Ref_allele	Alt_allele	gene	Type_variation	Change	Predicted_effect	Cocozelle	Marrow	Pumpkin	Yellow zucchini	Zucchini	Acorn	Crookneck	Scallop
Cp4.1LG04	8670564	G	A	Cp4.1LG04g11790	synonymous_variant	p.Ser6Ser	LOW	0	0	0	0	0	2	2	2
Cp4.1LG04	8670581	T	TG	Cp4.1LG04g11790	frameshift_variant	p.Phe12fs	HIGH	0	0	0	0	0	2	2	-1
Cp4.1LG04	8670593	T	A	Cp4.1LG04g11790	missense_variant	p.Met16Lys	MODERATE	1	0	1	1	1	0	0	0
Cp4.1LG04	8671959	C	T	Cp4.1LG04g11790	synonymous_variant	p.Phe313Phe	LOW	-1	0	0	0	0	2	2	2
Cp4.1LG04	8672013	A	G	Cp4.1LG04g11790	synonymous_variant	p.Pro331Pro	LOW	1	0	1	1	1	0	0	-1
Cp4.1LG04	8672052	C	T	Cp4.1LG04g11790	synonymous_variant	p.Asp344Asp	LOW	1	0	1	1	1	0	0	-1
Cp4.1LG04	8672250	G	GAAC	Cp4.1LG04g11790	conservative_inframe_insertion	p.Asn416dup	MODERATE	1	0	1	1	1	0	0	0
Cp4.1LG04	8672304	G	A	Cp4.1LG04g11790	synonymous_variant	p.Ser428Ser	LOW	0	0	0	0	0	2	2	2
