# Supplementary material for: Whole-genome resequencing of Cucurbita pepo morphotypes to discover genomic variants associated with morphology and horticulturally valuable traits
Source: Hortic Res. 2019 Aug 11;6:94. doi: 10.1038/s41438-019-0176-9 (PMC6804688; doi:10.1038/s41438-019-0176-9)
Supplement: Supplementary file 10 — Supplementary Table 9. [file 41438_2019_176_MOESM10_ESM.xls]

## Sheet: flesh_color_Cauliflower_OR_(Ora
Chr	Position	Ref_allele	Alt_allele	gene	Type_variation	Change	Predicted_effect	Cocozelle	Marrow	Pumpkin	Yellow zucchini	Zucchini	Acorn	Crookneck	Scallop
Cp4.1LG13	628163	A	G	Cp4.1LG13g00690	5_prime_UTR_variant		MODIFIER	0	0	0	0	0	0	2	0
Cp4.1LG13	628205	T	G	Cp4.1LG13g00690	5_prime_UTR_variant		MODIFIER	0	0	0	0	0	0	2	0
Cp4.1LG13	628249	T	A	Cp4.1LG13g00690	5_prime_UTR_variant		MODIFIER	0	0	0	0	0	0	2	0
Cp4.1LG13	628389	T	C	Cp4.1LG13g00690	missense_variant	p.Phe36Ser	MODERATE	0	0	0	0	0	0	2	0
Cp4.1LG13	628444	G	C	Cp4.1LG13g00690	synonymous_variant	p.Ser54Ser	LOW	0	0	0	0	0	0	2	0
Cp4.1LG13	628450	G	C	Cp4.1LG13g00690	synonymous_variant	p.Ser56Ser	LOW	0	0	0	0	0	0	2	0
Cp4.1LG13	628453	C	T	Cp4.1LG13g00690	synonymous_variant	p.Ala57Ala	LOW	0	0	0	0	0	0	2	0
Cp4.1LG13	628456	CTCT	C	Cp4.1LG13g00690	disruptive_inframe_deletion	p.Ser65del	MODERATE	0	0	0	0	0	0	2	0
Cp4.1LG13	628557	T	C	Cp4.1LG13g00690	intron_variant		MODIFIER	-1	0	0	0	0	0	2	0
Cp4.1LG13	628560	G	GGTT	Cp4.1LG13g00690	intron_variant		MODIFIER	0	0	0	0	0	0	2	0
Cp4.1LG13	628573	G	T	Cp4.1LG13g00690	intron_variant		MODIFIER	0	-1	0	0	0	0	2	0
Cp4.1LG13	628601	T	A	Cp4.1LG13g00690	intron_variant		MODIFIER	0	-1	0	0	0	0	2	0
Cp4.1LG13	628616	G	T	Cp4.1LG13g00690	intron_variant		MODIFIER	0	-1	0	0	0	0	2	0
Cp4.1LG13	628619	G	A	Cp4.1LG13g00690	intron_variant		MODIFIER	0	-1	0	0	0	0	2	0
Cp4.1LG13	628634	TC	T	Cp4.1LG13g00690	intron_variant		MODIFIER	0	-1	0	0	0	0	2	0
Cp4.1LG13	628638	A	G	Cp4.1LG13g00690	intron_variant		MODIFIER	0	0	0	0	0	0	2	0
Cp4.1LG13	628650	T	C	Cp4.1LG13g00690	intron_variant		MODIFIER	0	0	0	0	-1	0	2	0
Cp4.1LG13	628671	C	T	Cp4.1LG13g00690	intron_variant		MODIFIER	0	0	0	0	0	0	2	0
Cp4.1LG13	628672	G	T	Cp4.1LG13g00690	intron_variant		MODIFIER	0	0	0	0	0	0	2	0
Cp4.1LG13	628915	G	A	Cp4.1LG13g00690	intron_variant		MODIFIER	0	0	0	0	0	0	2	0
Cp4.1LG13	628928	G	A	Cp4.1LG13g00690	intron_variant		MODIFIER	0	0	0	0	0	0	2	0
Cp4.1LG13	628952	A	G	Cp4.1LG13g00690	intron_variant		MODIFIER	0	0	0	0	0	0	2	0
Cp4.1LG13	628955	T	A	Cp4.1LG13g00690	intron_variant		MODIFIER	0	0	0	0	0	0	2	0
Cp4.1LG13	629077	T	C	Cp4.1LG13g00690	intron_variant		MODIFIER	0	0	0	0	0	0	2	0
Cp4.1LG13	629206	G	A	Cp4.1LG13g00690	synonymous_variant	p.Arg110Arg	LOW	0	0	0	0	0	0	2	0
Cp4.1LG13	629275	C	A	Cp4.1LG13g00690	intron_variant		MODIFIER	0	0	0	0	0	0	2	0
Cp4.1LG13	629318	T	C	Cp4.1LG13g00690	intron_variant		MODIFIER	0	0	0	0	0	0	2	0
Cp4.1LG13	629554	C	T	Cp4.1LG13g00690	intron_variant		MODIFIER	0	0	0	0	0	0	2	0
Cp4.1LG13	629664	G	A	Cp4.1LG13g00690	intron_variant		MODIFIER	0	0	0	0	0	0	2	0
Cp4.1LG13	629673	G	A	Cp4.1LG13g00690	intron_variant		MODIFIER	0	0	0	0	0	0	2	0
Cp4.1LG13	629879	A	G	Cp4.1LG13g00690	intron_variant		MODIFIER	0	0	0	0	0	0	2	0
Cp4.1LG13	629922	A	T	Cp4.1LG13g00690	intron_variant		MODIFIER	0	0	0	0	0	0	2	0
Cp4.1LG13	630205	CAATAATGT	C	Cp4.1LG13g00690	intron_variant		MODIFIER	0	0	0	0	2	0	0	0
Cp4.1LG13	630440	C	T	Cp4.1LG13g00690	intron_variant		MODIFIER	0	0	0	0	0	0	2	0
Cp4.1LG13	630571	A	AT	Cp4.1LG13g00690	intron_variant		MODIFIER	0	0	0	0	0	0	2	0
Cp4.1LG13	630708	A	AC	Cp4.1LG13g00690	frameshift_variant&splice_region_variant	p.Leu158fs	HIGH	0	0	0	0	-1	0	2	0
Cp4.1LG13	630798	C	A	Cp4.1LG13g00690	intron_variant		MODIFIER	0	0	0	0	0	0	2	0
Cp4.1LG13	630952	T	A	Cp4.1LG13g00690	intron_variant		MODIFIER	0	0	0	0	0	0	2	0
Cp4.1LG13	630965	A	G	Cp4.1LG13g00690	intron_variant		MODIFIER	0	0	0	0	0	0	2	0
Cp4.1LG13	631167	C	T	Cp4.1LG13g00690	synonymous_variant	p.Ile203Ile	LOW	0	0	0	0	0	0	2	0
Cp4.1LG13	631244	T	C	Cp4.1LG13g00690	intron_variant		MODIFIER	0	0	0	0	0	0	2	0
Cp4.1LG13	631268	G	A	Cp4.1LG13g00690	intron_variant		MODIFIER	0	0	0	0	0	0	2	0
Cp4.1LG13	631269	C	CGAAT	Cp4.1LG13g00690	intron_variant		MODIFIER	0	0	0	0	0	0	2	0
Cp4.1LG13	631273	T	TCG	Cp4.1LG13g00690	intron_variant		MODIFIER	0	0	0	0	0	0	2	0
Cp4.1LG13	631291	T	C	Cp4.1LG13g00690	intron_variant		MODIFIER	0	0	0	0	0	0	2	0
Cp4.1LG13	631335	C	T	Cp4.1LG13g00690	intron_variant		MODIFIER	0	0	0	0	0	0	2	0
Cp4.1LG13	631434	A	G	Cp4.1LG13g00690	intron_variant		MODIFIER	0	0	0	0	0	0	2	0
Cp4.1LG13	631495	T	TCG	Cp4.1LG13g00690	intron_variant		MODIFIER	0	0	0	0	0	0	2	0
Cp4.1LG13	631512	T	TATC	Cp4.1LG13g00690	intron_variant		MODIFIER	0	0	0	0	0	0	2	0
Cp4.1LG13	631536	A	G	Cp4.1LG13g00690	intron_variant		MODIFIER	0	0	0	0	0	0	2	0
Cp4.1LG13	631685	G	T	Cp4.1LG13g00690	intron_variant		MODIFIER	0	0	0	0	0	0	2	0
Cp4.1LG13	631859	G	A	Cp4.1LG13g00690	intron_variant		MODIFIER	0	0	0	0	0	0	2	0
Cp4.1LG13	631930	C	T	Cp4.1LG13g00690	intron_variant		MODIFIER	0	0	0	0	0	0	2	0
Cp4.1LG13	631952	A	ATTCATATG	Cp4.1LG13g00690	intron_variant		MODIFIER	0	0	0	0	0	0	2	0
Cp4.1LG13	632043	G	A	Cp4.1LG13g00690	synonymous_variant	p.Ser231Ser	LOW	0	0	0	0	0	0	2	0
Cp4.1LG13	632449	TAGAA	T	Cp4.1LG13g00690	intron_variant		MODIFIER	0	0	0	0	0	0	2	0
Cp4.1LG13	632487	C	T	Cp4.1LG13g00690	intron_variant		MODIFIER	0	0	0	0	0	0	2	0
Cp4.1LG13	632882	TCA	T	Cp4.1LG13g00690	3_prime_UTR_variant		MODIFIER	0	0	0	0	0	0	2	0
Cp4.1LG13	632904	G	A	Cp4.1LG13g00690	3_prime_UTR_variant		MODIFIER	0	0	0	0	0	0	2	0
Cp4.1LG13	632907	A	G	Cp4.1LG13g00690	3_prime_UTR_variant		MODIFIER	0	0	0	0	0	0	2	0
