# Supplementary material for: Whole-genome resequencing of Cucurbita pepo morphotypes to discover genomic variants associated with morphology and horticulturally valuable traits
Source: Hortic Res. 2019 Aug 11;6:94. doi: 10.1038/s41438-019-0176-9 (PMC6804688; doi:10.1038/s41438-019-0176-9)
Supplement: Supplementary file 11 — Supplementary Table 10. [file 41438_2019_176_MOESM11_ESM.xls]

## Sheet: flesh_color_Carotenoid_cleavage
Chr	Position	Ref_allele	Alt_allele	gene	Type_variation	Change	Predicted_effect	Cocozelle	Marrow	Pumpkin	Yellow zucchini	Zucchini	Acorn	Crookneck	Scallop
Cp4.1LG14	2646051	A	C	Cp4.1LG14g02990	missense_variant	p.Thr18Pro	MODERATE	-1	0	0	1	2	2	2	2
Cp4.1LG14	2646089	G	C	Cp4.1LG14g02990	synonymous_variant	p.Ala30Ala	LOW	0	0	0	1	2	2	2	2
Cp4.1LG14	2646149	A	C	Cp4.1LG14g02990	synonymous_variant	p.Pro50Pro	LOW	0	0	0	0	0	0	0	2
Cp4.1LG14	2646222	G	A	Cp4.1LG14g02990	missense_variant	p.Ala75Thr	MODERATE	2	2	2	1	0	0	0	2
Cp4.1LG14	2646251	G	A	Cp4.1LG14g02990	synonymous_variant	p.Ala84Ala	LOW	2	2	2	1	0	0	0	0
Cp4.1LG14	2646353	C	T	Cp4.1LG14g02990	synonymous_variant	p.Pro118Pro	LOW	0	0	0	0	0	0	0	2
Cp4.1LG14	2646383	T	A	Cp4.1LG14g02990	missense_variant	p.Asp128Glu	MODERATE	2	2	2	1	0	0	0	0
Cp4.1LG14	2646491	T	C	Cp4.1LG14g02990	synonymous_variant	p.Gly164Gly	LOW	2	2	2	1	0	0	0	0
Cp4.1LG14	2646694	A	G	Cp4.1LG14g02990	intron_variant		MODIFIER	0	0	0	1	-1	-1	2	2
Cp4.1LG14	2646704	GC	G	Cp4.1LG14g02990	intron_variant		MODIFIER	2	2	2	0	-1	0	0	0
Cp4.1LG14	2646707	AATTTAATCCGGC	A	Cp4.1LG14g02990	intron_variant		MODIFIER	2	2	2	0	0	0	0	0
Cp4.1LG14	2646719	C	CA	Cp4.1LG14g02990	intron_variant		MODIFIER	0	0	0	1	2	2	2	2
Cp4.1LG14	2646722	T	C	Cp4.1LG14g02990	intron_variant		MODIFIER	0	0	0	1	2	2	2	2
Cp4.1LG14	2646746	T	C	Cp4.1LG14g02990	intron_variant		MODIFIER	0	0	0	1	2	2	2	0
Cp4.1LG14	2646752	C	T	Cp4.1LG14g02990	intron_variant		MODIFIER	0	0	0	1	2	2	2	2
Cp4.1LG14	2647322	T	C	Cp4.1LG14g02990	synonymous_variant	p.Asp385Asp	LOW	2	2	2	1	0	0	0	0
Cp4.1LG14	2647350	A	G	Cp4.1LG14g02990	missense_variant	p.Ile395Val	MODERATE	0	0	0	0	0	0	0	2
Cp4.1LG14	2647400	G	A	Cp4.1LG14g02990	synonymous_variant	p.Leu411Leu	LOW	2	2	2	1	0	0	0	0
Cp4.1LG14	2647475	C	T	Cp4.1LG14g02990	synonymous_variant	p.Phe436Phe	LOW	2	2	2	1	-1	0	0	0
Cp4.1LG14	2647731	G	A	Cp4.1LG14g02990	missense_variant	p.Asp522Asn	MODERATE	0	0	0	0	0	0	2	2
