# Supplementary material for: Whole-genome resequencing of Cucurbita pepo morphotypes to discover genomic variants associated with morphology and horticulturally valuable traits
Source: Hortic Res. 2019 Aug 11;6:94. doi: 10.1038/s41438-019-0176-9 (PMC6804688; doi:10.1038/s41438-019-0176-9)
Supplement: Supplementary file 12 — Supplementary Table 11. [file 41438_2019_176_MOESM12_ESM.xls]

## Sheet: fruit_color_Arabidopsis_APRR2-L
Chr	Position	Ref_allele	Alt_allele	gene	Type_variation	Change	Predicted_effect	Cocozelle	Marrow	Pumpkin	Yellow zucchini	Zucchini	Acorn	Crookneck	Scallop
Cp4.1LG05	1092258	A	ATAAAAAAATGT	Cp4.1LG05g02060	3_prime_UTR_variant		MODIFIER	0	0	2	1	0	2	2	2
Cp4.1LG05	1092272	T	A	Cp4.1LG05g02060	3_prime_UTR_variant		MODIFIER	0	0	2	1	0	2	2	2
Cp4.1LG05	1092273	T	A	Cp4.1LG05g02060	3_prime_UTR_variant		MODIFIER	0	0	2	1	0	2	2	2
Cp4.1LG05	1092317	A	T	Cp4.1LG05g02060	3_prime_UTR_variant		MODIFIER	0	0	2	1	0	2	2	2
Cp4.1LG05	1092329	T	G	Cp4.1LG05g02060	3_prime_UTR_variant		MODIFIER	0	0	0	1	0	2	2	0
Cp4.1LG05	1092362	AG	A	Cp4.1LG05g02060	3_prime_UTR_variant		MODIFIER	0	0	2	1	0	2	2	2
Cp4.1LG05	1092540	C	CA	Cp4.1LG05g02060	splice_region_variant&intron_variant		LOW	0	0	2	-1	0	2	2	2
Cp4.1LG05	1092552	A	C	Cp4.1LG05g02060	intron_variant		MODIFIER	0	0	-1	-1	0	2	2	2
Cp4.1LG05	1092563	A	T	Cp4.1LG05g02060	intron_variant		MODIFIER	0	0	-1	1	0	2	2	-1
Cp4.1LG05	1092564	G	A	Cp4.1LG05g02060	intron_variant		MODIFIER	0	0	-1	1	0	2	2	-1
Cp4.1LG05	1092926	C	T	Cp4.1LG05g02060	intron_variant		MODIFIER	0	0	2	1	0	2	2	2
Cp4.1LG05	1092942	T	A	Cp4.1LG05g02060	intron_variant		MODIFIER	0	0	2	1	0	2	2	2
Cp4.1LG05	1092975	A	G	Cp4.1LG05g02060	intron_variant		MODIFIER	0	0	2	1	0	2	2	2
Cp4.1LG05	1092987	C	T	Cp4.1LG05g02060	intron_variant		MODIFIER	0	0	2	1	0	2	2	2
Cp4.1LG05	1092998	GTTTTTTT	G	Cp4.1LG05g02060	intron_variant		MODIFIER	0	0	0	1	0	2	2	2
Cp4.1LG05	1093049	G	A	Cp4.1LG05g02060	intron_variant		MODIFIER	0	0	2	1	-1	2	2	2
Cp4.1LG05	1093071	T	C	Cp4.1LG05g02060	intron_variant		MODIFIER	0	0	0	1	0	2	2	2
Cp4.1LG05	1093276	C	T	Cp4.1LG05g02060	synonymous_variant	p.Pro862Pro	LOW	0	0	0	1	0	2	2	2
Cp4.1LG05	1093321	G	T	Cp4.1LG05g02060	synonymous_variant	p.Pro847Pro	LOW	0	0	0	1	0	2	2	2
Cp4.1LG05	1093448	A	T	Cp4.1LG05g02060	missense_variant	p.Ile805Asn	MODERATE	0	0	0	1	0	2	2	2
Cp4.1LG05	1093456	T	C	Cp4.1LG05g02060	synonymous_variant	p.Arg802Arg	LOW	0	0	0	1	0	2	2	2
Cp4.1LG05	1093538	T	G	Cp4.1LG05g02060	intron_variant		MODIFIER	0	0	0	1	0	2	2	2
Cp4.1LG05	1093663	A	AC	Cp4.1LG05g02060	intron_variant		MODIFIER	0	0	0	1	0	2	2	2
Cp4.1LG05	1093732	C	A	Cp4.1LG05g02060	missense_variant	p.Ala786Ser	MODERATE	0	0	0	1	0	2	2	2
Cp4.1LG05	1094162	G	A	Cp4.1LG05g02060	missense_variant	p.Ala696Val	MODERATE	0	0	0	1	0	2	-1	2
Cp4.1LG05	1094182	G	C	Cp4.1LG05g02060	synonymous_variant	p.Leu689Leu	LOW	0	0	0	1	0	2	2	2
Cp4.1LG05	1094511	C	G	Cp4.1LG05g02060	missense_variant	p.Ala580Pro	MODERATE	0	0	0	1	0	2	2	2
Cp4.1LG05	1094515	C	T	Cp4.1LG05g02060	synonymous_variant	p.Pro578Pro	LOW	0	0	0	1	0	2	2	2
Cp4.1LG05	1094536	C	T	Cp4.1LG05g02060	splice_region_variant&intron_variant		LOW	0	0	0	1	0	2	2	2
Cp4.1LG05	1094608	T	TG	Cp4.1LG05g02060	intron_variant		MODIFIER	0	0	0	1	0	2	2	2
Cp4.1LG05	1094669	T	C	Cp4.1LG05g02060	synonymous_variant	p.Lys555Lys	LOW	0	0	0	1	0	2	2	2
Cp4.1LG05	1095074	G	A	Cp4.1LG05g02060	intron_variant		MODIFIER	0	0	0	1	0	-1	2	2
Cp4.1LG05	1095239	A	T	Cp4.1LG05g02060	intron_variant		MODIFIER	0	0	0	1	0	2	2	2
Cp4.1LG05	1095261	C	A	Cp4.1LG05g02060	intron_variant		MODIFIER	0	0	0	1	0	2	2	2
Cp4.1LG05	1095270	G	T	Cp4.1LG05g02060	intron_variant		MODIFIER	0	0	0	1	0	2	2	2
Cp4.1LG05	1095271	A	T	Cp4.1LG05g02060	intron_variant		MODIFIER	0	0	0	1	0	2	2	2
Cp4.1LG05	1095311	ATT	A	Cp4.1LG05g02060	intron_variant		MODIFIER	0	0	0	1	0	2	2	2
Cp4.1LG05	1095323	TA	T	Cp4.1LG05g02060	intron_variant		MODIFIER	0	0	0	1	0	2	2	2
Cp4.1LG05	1095329	T	C	Cp4.1LG05g02060	intron_variant		MODIFIER	0	0	0	1	0	2	2	2
Cp4.1LG05	1095364	A	T	Cp4.1LG05g02060	intron_variant		MODIFIER	0	0	0	1	0	2	2	2
Cp4.1LG05	1095376	A	C	Cp4.1LG05g02060	intron_variant		MODIFIER	0	0	0	1	0	2	2	2
Cp4.1LG05	1095661	G	A	Cp4.1LG05g02060	intron_variant		MODIFIER	0	0	0	1	0	2	2	2
Cp4.1LG05	1095710	A	G	Cp4.1LG05g02060	intron_variant		MODIFIER	0	0	0	1	0	2	2	2
Cp4.1LG05	1095764	T	A	Cp4.1LG05g02060	intron_variant		MODIFIER	0	0	0	1	0	2	2	2
Cp4.1LG05	1095783	A	AT	Cp4.1LG05g02060	intron_variant		MODIFIER	0	0	0	1	0	2	2	2
Cp4.1LG05	1095784	A	T	Cp4.1LG05g02060	intron_variant		MODIFIER	0	0	0	1	0	2	2	2
Cp4.1LG05	1095844	A	G	Cp4.1LG05g02060	intron_variant		MODIFIER	0	0	0	0	0	2	1	2
Cp4.1LG05	1095867	A	G	Cp4.1LG05g02060	intron_variant		MODIFIER	0	0	0	1	0	2	2	-1
Cp4.1LG05	1096284	A	G	Cp4.1LG05g02060	intron_variant		MODIFIER	0	0	0	1	0	-1	2	-1
Cp4.1LG05	1096371	G	C	Cp4.1LG05g02060	intron_variant		MODIFIER	0	0	0	1	0	-1	2	-1
Cp4.1LG05	1096488	A	C	Cp4.1LG05g02060	intron_variant		MODIFIER	0	0	0	1	0	-1	2	-1
Cp4.1LG05	1096896	C	G	Cp4.1LG05g02060	intron_variant		MODIFIER	0	0	0	1	0	-1	2	-1
Cp4.1LG05	1096900	G	C	Cp4.1LG05g02060	intron_variant		MODIFIER	0	0	0	1	0	-1	2	-1
Cp4.1LG05	1097010	C	A	Cp4.1LG05g02060	intron_variant		MODIFIER	0	0	0	1	0	-1	2	-1
Cp4.1LG05	1097060	AT	A	Cp4.1LG05g02060	intron_variant		MODIFIER	0	0	0	1	0	-1	2	-1
Cp4.1LG05	1098363	A	T	Cp4.1LG05g02060	intron_variant		MODIFIER	0	0	0	1	0	-1	2	-1
Cp4.1LG05	1098404	C	T	Cp4.1LG05g02060	intron_variant		MODIFIER	0	0	0	1	0	-1	2	-1
Cp4.1LG05	1098433	A	C	Cp4.1LG05g02060	intron_variant		MODIFIER	0	0	0	1	0	-1	2	-1
Cp4.1LG05	1098438	C	T	Cp4.1LG05g02060	intron_variant		MODIFIER	0	0	0	1	0	-1	2	-1
Cp4.1LG05	1098484	A	T	Cp4.1LG05g02060	intron_variant		MODIFIER	0	0	0	1	0	-1	2	-1
Cp4.1LG05	1098490	C	T	Cp4.1LG05g02060	intron_variant		MODIFIER	0	0	0	1	0	-1	2	-1
Cp4.1LG05	1098498	T	TTC	Cp4.1LG05g02060	intron_variant		MODIFIER	0	0	0	1	0	-1	2	-1
Cp4.1LG05	1098518	G	A	Cp4.1LG05g02060	intron_variant		MODIFIER	0	0	0	1	0	-1	2	-1
Cp4.1LG05	1098544	G	A	Cp4.1LG05g02060	intron_variant		MODIFIER	0	0	0	1	0	-1	2	-1
Cp4.1LG05	1098611	G	C	Cp4.1LG05g02060	intron_variant		MODIFIER	0	0	0	1	0	-1	2	-1
Cp4.1LG05	1098648	G	A	Cp4.1LG05g02060	intron_variant		MODIFIER	0	0	0	1	0	-1	2	-1
Cp4.1LG05	1098918	A	G	Cp4.1LG05g02060	intron_variant		MODIFIER	0	0	2	0	0	-1	0	-1
Cp4.1LG05	1098939	G	GATTGAAAATTTAAAATCTAAAATAA	Cp4.1LG05g02060	intron_variant		MODIFIER	0	0	0	1	0	-1	2	-1
Cp4.1LG05	1099041	G	A	Cp4.1LG05g02060	intron_variant		MODIFIER	0	0	0	1	0	-1	2	-1
Cp4.1LG05	1099077	A	G	Cp4.1LG05g02060	intron_variant		MODIFIER	0	0	0	1	0	-1	2	-1
Cp4.1LG05	1099084	GC	G	Cp4.1LG05g02060	intron_variant		MODIFIER	0	0	0	1	0	-1	2	-1
Cp4.1LG05	1099086	C	G	Cp4.1LG05g02060	intron_variant		MODIFIER	0	0	0	1	0	-1	2	-1
Cp4.1LG05	1099090	G	GTT	Cp4.1LG05g02060	intron_variant		MODIFIER	0	0	0	1	0	-1	2	-1
Cp4.1LG05	1099091	G	T	Cp4.1LG05g02060	intron_variant		MODIFIER	0	0	0	1	0	-1	2	-1
Cp4.1LG05	1099122	G	A	Cp4.1LG05g02060	intron_variant		MODIFIER	0	0	0	1	0	-1	2	-1
Cp4.1LG05	1099137	A	G	Cp4.1LG05g02060	intron_variant		MODIFIER	0	0	0	1	0	-1	2	-1
Cp4.1LG05	1099297	A	G	Cp4.1LG05g02060	intron_variant		MODIFIER	0	0	0	1	0	-1	2	-1
Cp4.1LG05	1099307	A	G	Cp4.1LG05g02060	intron_variant		MODIFIER	0	0	0	1	0	-1	2	-1
Cp4.1LG05	1099355	A	G	Cp4.1LG05g02060	intron_variant		MODIFIER	0	0	0	1	0	-1	2	-1
Cp4.1LG05	1099361	T	G	Cp4.1LG05g02060	intron_variant		MODIFIER	0	0	0	1	0	-1	2	-1
Cp4.1LG05	1099403	G	A	Cp4.1LG05g02060	intron_variant		MODIFIER	0	0	0	1	0	-1	2	-1
Cp4.1LG05	1099414	C	T	Cp4.1LG05g02060	intron_variant		MODIFIER	0	0	0	1	0	-1	2	-1
Cp4.1LG05	1099423	G	A	Cp4.1LG05g02060	intron_variant		MODIFIER	0	0	0	1	0	-1	2	-1
Cp4.1LG05	1099446	TGAGAGCGACA	T	Cp4.1LG05g02060	intron_variant		MODIFIER	0	0	0	1	0	-1	2	-1
Cp4.1LG05	1099476	G	A	Cp4.1LG05g02060	intron_variant		MODIFIER	0	0	0	1	0	-1	2	-1
Cp4.1LG05	1099488	C	T	Cp4.1LG05g02060	intron_variant		MODIFIER	0	0	0	1	0	-1	2	-1
Cp4.1LG05	1099499	A	G	Cp4.1LG05g02060	intron_variant		MODIFIER	0	0	0	1	0	-1	2	-1
Cp4.1LG05	1099552	G	A	Cp4.1LG05g02060	intron_variant		MODIFIER	2	0	0	0	0	-1	0	-1
Cp4.1LG05	1099669	G	A	Cp4.1LG05g02060	intron_variant		MODIFIER	0	0	0	1	0	-1	2	-1
Cp4.1LG05	1099764	T	C	Cp4.1LG05g02060	intron_variant		MODIFIER	0	0	0	1	0	-1	2	-1
Cp4.1LG05	1099779	T	G	Cp4.1LG05g02060	intron_variant		MODIFIER	2	0	2	1	0	-1	2	-1
Cp4.1LG05	1099828	T	TA	Cp4.1LG05g02060	intron_variant		MODIFIER	0	0	0	1	0	-1	2	-1
Cp4.1LG05	1099957	G	C	Cp4.1LG05g02060	intron_variant		MODIFIER	0	0	0	1	0	-1	2	-1
Cp4.1LG05	1099970	ATGATGG	A	Cp4.1LG05g02060	intron_variant		MODIFIER	0	0	0	1	0	-1	2	-1
Cp4.1LG05	1099977	C	CTACTT	Cp4.1LG05g02060	intron_variant		MODIFIER	0	0	0	1	0	-1	2	-1
Cp4.1LG05	1099980	CAA	C	Cp4.1LG05g02060	intron_variant		MODIFIER	0	0	0	1	0	-1	2	-1
Cp4.1LG05	1099984	CCAATAAAACAAAA	C	Cp4.1LG05g02060	intron_variant		MODIFIER	0	0	0	1	0	-1	2	-1
Cp4.1LG05	1100001	T	TGA	Cp4.1LG05g02060	intron_variant		MODIFIER	0	0	0	1	0	-1	2	-1
Cp4.1LG05	1100004	TCAAC	T	Cp4.1LG05g02060	intron_variant		MODIFIER	0	0	0	1	0	-1	2	-1
Cp4.1LG05	1100012	T	A	Cp4.1LG05g02060	intron_variant		MODIFIER	0	0	0	1	0	-1	2	-1
Cp4.1LG05	1100026	C	CT	Cp4.1LG05g02060	intron_variant		MODIFIER	0	0	0	1	0	-1	2	-1
Cp4.1LG05	1100048	G	C	Cp4.1LG05g02060	intron_variant		MODIFIER	0	0	0	1	0	-1	2	-1
Cp4.1LG05	1100059	G	C	Cp4.1LG05g02060	intron_variant		MODIFIER	0	0	0	1	0	-1	2	-1
Cp4.1LG05	1100065	G	C	Cp4.1LG05g02060	intron_variant		MODIFIER	0	0	0	1	0	-1	2	-1
Cp4.1LG05	1100111	GAAATATAGCA	G	Cp4.1LG05g02060	intron_variant		MODIFIER	0	0	0	1	0	-1	2	-1
Cp4.1LG05	1100137	A	G	Cp4.1LG05g02060	intron_variant		MODIFIER	0	0	0	1	0	-1	2	-1
Cp4.1LG05	1100142	C	T	Cp4.1LG05g02060	intron_variant		MODIFIER	0	0	0	1	0	-1	2	-1
Cp4.1LG05	1100150	C	A	Cp4.1LG05g02060	intron_variant		MODIFIER	0	0	0	1	0	-1	2	-1
Cp4.1LG05	1100164	C	T	Cp4.1LG05g02060	intron_variant		MODIFIER	0	0	0	1	0	-1	2	-1
Cp4.1LG05	1100351	C	T	Cp4.1LG05g02060	intron_variant		MODIFIER	0	0	0	1	0	-1	2	-1
Cp4.1LG05	1100367	G	A	Cp4.1LG05g02060	intron_variant		MODIFIER	2	0	0	0	0	-1	0	-1
Cp4.1LG05	1100494	C	T	Cp4.1LG05g02060	intron_variant		MODIFIER	0	0	0	1	0	-1	2	-1
Cp4.1LG05	1100510	TA	T	Cp4.1LG05g02060	intron_variant		MODIFIER	0	0	0	1	0	-1	2	-1
Cp4.1LG05	1100552	ATT	A	Cp4.1LG05g02060	intron_variant		MODIFIER	0	0	0	1	0	-1	2	-1
Cp4.1LG05	1100554	T	TAAAAAAAAAAAAAAAAA	Cp4.1LG05g02060	intron_variant		MODIFIER	0	0	0	1	0	-1	2	-1
Cp4.1LG05	1101765	T	C	Cp4.1LG05g02060	synonymous_variant	p.Val270Val	LOW	0	0	0	1	0	-1	2	-1
Cp4.1LG05	1102280	A	G	Cp4.1LG05g02060	splice_region_variant&intron_variant		LOW	0	0	0	1	0	-1	2	-1
Cp4.1LG05	1102355	T	G	Cp4.1LG05g02060	synonymous_variant	p.Ser191Ser	LOW	0	0	0	1	0	-1	2	-1
Cp4.1LG05	1102518	T	A	Cp4.1LG05g02060	missense_variant	p.Thr161Ser	MODERATE	0	0	0	1	0	-1	2	-1
Cp4.1LG05	1102540	C	T	Cp4.1LG05g02060	synonymous_variant	p.Val153Val	LOW	0	0	0	1	0	-1	2	-1
Cp4.1LG05	1102595	T	C	Cp4.1LG05g02060	missense_variant	p.Glu135Gly	MODERATE	0	0	0	1	0	-1	2	-1
Cp4.1LG05	1102776	C	G	Cp4.1LG05g02060	missense_variant	p.Ala75Pro	MODERATE	0	0	0	1	0	-1	2	-1
Cp4.1LG05	1102988	C	A	Cp4.1LG05g02060	intron_variant		MODIFIER	0	0	0	1	0	-1	1	-1
Cp4.1LG05	1102991	G	GACAATAATGCAAAACC	Cp4.1LG05g02060	intron_variant		MODIFIER	0	0	0	1	0	-1	1	-1
Cp4.1LG05	1103014	A	T	Cp4.1LG05g02060	intron_variant		MODIFIER	0	0	0	1	0	-1	1	-1
Cp4.1LG05	1103021	C	T	Cp4.1LG05g02060	intron_variant		MODIFIER	0	0	0	1	0	-1	1	-1
Cp4.1LG05	1103023	G	T	Cp4.1LG05g02060	intron_variant		MODIFIER	0	0	0	1	0	-1	1	-1
Cp4.1LG05	1103069	A	T	Cp4.1LG05g02060	intron_variant		MODIFIER	0	0	0	1	0	-1	1	-1
Cp4.1LG05	1103075	A	G	Cp4.1LG05g02060	intron_variant		MODIFIER	0	0	0	1	0	-1	1	-1
Cp4.1LG05	1103084	G	A	Cp4.1LG05g02060	intron_variant		MODIFIER	0	0	0	1	0	-1	1	-1
Cp4.1LG05	1103086	A	G	Cp4.1LG05g02060	intron_variant		MODIFIER	0	0	0	1	0	-1	1	-1
Cp4.1LG05	1103091	G	A	Cp4.1LG05g02060	intron_variant		MODIFIER	0	0	0	1	0	-1	1	-1
Cp4.1LG05	1103094	A	T	Cp4.1LG05g02060	intron_variant		MODIFIER	0	0	0	1	0	2	1	-1
Cp4.1LG05	1103099	A	G	Cp4.1LG05g02060	intron_variant		MODIFIER	0	0	0	1	0	2	1	-1
Cp4.1LG05	1103100	T	A	Cp4.1LG05g02060	intron_variant		MODIFIER	0	0	0	1	0	2	1	-1
Cp4.1LG05	1103157	C	T	Cp4.1LG05g02060	intron_variant		MODIFIER	0	0	0	1	0	1	1	-1
Cp4.1LG05	1103162	G	A	Cp4.1LG05g02060	intron_variant		MODIFIER	0	0	0	1	0	1	1	-1
Cp4.1LG05	1103187	G	A	Cp4.1LG05g02060	intron_variant		MODIFIER	0	0	0	1	0	1	1	-1
Cp4.1LG05	1103188	T	C	Cp4.1LG05g02060	intron_variant		MODIFIER	0	0	0	1	0	1	1	-1
Cp4.1LG05	1103203	T	C	Cp4.1LG05g02060	intron_variant		MODIFIER	0	0	0	1	0	1	1	-1
Cp4.1LG05	1103204	C	T	Cp4.1LG05g02060	intron_variant		MODIFIER	0	0	0	1	0	1	1	-1
Cp4.1LG05	1104011	A	T	Cp4.1LG05g02060	intron_variant		MODIFIER	0	0	2	0	0	0	0	0
Cp4.1LG05	1104023	GAAA	G	Cp4.1LG05g02060	intron_variant		MODIFIER	0	0	0	1	0	2	2	2
