# Supplementary material for: Whole-genome resequencing of Cucurbita pepo morphotypes to discover genomic variants associated with morphology and horticulturally valuable traits
Source: Hortic Res. 2019 Aug 11;6:94. doi: 10.1038/s41438-019-0176-9 (PMC6804688; doi:10.1038/s41438-019-0176-9)
Supplement: Supplementary file 13 — Supplementary Table 12. [file 41438_2019_176_MOESM13_ESM.xls]

## Sheet: fruit_color_Arabidopsis_APRR2-L
Chr	Position	Ref_allele	Alt_allele	gene	Type_variation	Change	Predicted_effect	Cocozelle	Marrow	Pumpkin	Yellow zucchini	Zucchini	Acorn	Crookneck	Scallop
Cp4.1LG05	1083932	A	AG	Cp4.1LG05g02070	3_prime_UTR_variant		MODIFIER	-1	0	0	0	0	2	2	2
Cp4.1LG05	1083942	G	T	Cp4.1LG05g02070	3_prime_UTR_variant		MODIFIER	-1	0	0	0	0	2	2	2
Cp4.1LG05	1083948	C	A	Cp4.1LG05g02070	3_prime_UTR_variant		MODIFIER	0	0	0	0	0	2	2	2
Cp4.1LG05	1084021	T	TA	Cp4.1LG05g02070	3_prime_UTR_variant		MODIFIER	0	0	0	0	0	2	2	0
Cp4.1LG05	1084034	G	C	Cp4.1LG05g02070	3_prime_UTR_variant		MODIFIER	0	0	0	0	0	2	2	2
Cp4.1LG05	1084036	C	T	Cp4.1LG05g02070	3_prime_UTR_variant		MODIFIER	0	0	0	0	0	2	2	2
Cp4.1LG05	1084177	C	G	Cp4.1LG05g02070	missense_variant	p.Arg510Pro	MODERATE	0	0	-1	0	0	2	2	-1
Cp4.1LG05	1084403	TAA	T	Cp4.1LG05g02070	intron_variant		MODIFIER	0	0	0	0	0	2	2	2
Cp4.1LG05	1084558	A	G	Cp4.1LG05g02070	missense_variant	p.Phe480Leu	MODERATE	-1	0	0	0	0	2	2	2
Cp4.1LG05	1084625	A	C	Cp4.1LG05g02070	splice_region_variant&intron_variant		LOW	0	0	0	0	0	2	2	2
Cp4.1LG05	1084639	AAT	A	Cp4.1LG05g02070	intron_variant		MODIFIER	0	0	0	0	0	2	2	2
Cp4.1LG05	1084882	G	A	Cp4.1LG05g02070	intron_variant		MODIFIER	0	0	0	0	0	2	2	2
Cp4.1LG05	1084895	T	G	Cp4.1LG05g02070	intron_variant		MODIFIER	-1	0	0	0	0	2	2	2
Cp4.1LG05	1084900	G	A	Cp4.1LG05g02070	intron_variant		MODIFIER	-1	0	0	0	0	2	2	2
Cp4.1LG05	1084925	GTTAT	G	Cp4.1LG05g02070	intron_variant		MODIFIER	-1	0	0	0	0	2	2	2
Cp4.1LG05	1085048	C	T	Cp4.1LG05g02070	intron_variant		MODIFIER	0	0	0	0	0	2	2	2
Cp4.1LG05	1085068	A	T	Cp4.1LG05g02070	intron_variant		MODIFIER	0	0	0	0	0	2	2	2
Cp4.1LG05	1085449	G	C	Cp4.1LG05g02070	intron_variant		MODIFIER	0	0	0	1	0	2	2	2
Cp4.1LG05	1085579	T	G	Cp4.1LG05g02070	synonymous_variant	p.Arg314Arg	LOW	0	0	0	1	0	2	2	2
Cp4.1LG05	1085737	T	G	Cp4.1LG05g02070	intron_variant		MODIFIER	0	0	0	1	0	1	1	2
Cp4.1LG05	1085803	C	G	Cp4.1LG05g02070	missense_variant	p.Val293Leu	MODERATE	0	0	0	1	0	2	1	1
Cp4.1LG05	1085865	T	C	Cp4.1LG05g02070	missense_variant	p.Gln272Arg	MODERATE	0	0	0	0	0	0	1	1
Cp4.1LG05	1086492	A	T	Cp4.1LG05g02070	intron_variant		MODIFIER	0	0	0	1	0	2	2	-1
