# Supplementary material for: Whole-genome resequencing of Cucurbita pepo morphotypes to discover genomic variants associated with morphology and horticulturally valuable traits
Source: Hortic Res. 2019 Aug 11;6:94. doi: 10.1038/s41438-019-0176-9 (PMC6804688; doi:10.1038/s41438-019-0176-9)
Supplement: Supplementary file 14 — Supplementary Table 13. [file 41438_2019_176_MOESM14_ESM.xls]

## Sheet: fruit_shape_OVATE_family_protei
Chr	Position	Ref_allele	Alt_allele	gene	Type_variation	Change	Predicted_effect	Cocozelle	Marrow	Pumpkin	Yellow zucchini	Zucchini	Acorn	Crookneck	Scallop
Cp4.1LG03	90694	C	A	Cp4.1LG03g03420	missense_variant	p.Pro44His	MODERATE	2	2	0	0	0	0	2	2
Cp4.1LG03	91344	C	T	Cp4.1LG03g03420	missense_variant	p.Arg261Cys	MODERATE	0	0	0	0	0	0	2	0
Cp4.1LG03	91457	T	C	Cp4.1LG03g03420	synonymous_variant	p.Ile298Ile	LOW	0	2	0	0	0	0	0	2
Cp4.1LG03	91472	G	C	Cp4.1LG03g03420	missense_variant	p.Met303Ile	MODERATE	0	2	2	0	0	0	2	2
Cp4.1LG03	91482	G	A	Cp4.1LG03g03420	missense_variant	p.Asp307Asn	MODERATE	0	2	2	0	0	0	2	2
Cp4.1LG03	91514	G	C	Cp4.1LG03g03420	synonymous_variant	p.Leu317Leu	LOW	0	2	2	0	0	0	2	2
Cp4.1LG03	91550	A	C	Cp4.1LG03g03420	synonymous_variant	p.Ile329Ile	LOW	0	0	2	0	0	0	0	0
