# Supplementary material for: Whole-genome resequencing of Cucurbita pepo morphotypes to discover genomic variants associated with morphology and horticulturally valuable traits
Source: Hortic Res. 2019 Aug 11;6:94. doi: 10.1038/s41438-019-0176-9 (PMC6804688; doi:10.1038/s41438-019-0176-9)
Supplement: Supplementary file 15 — Supplementary Table 14. [file 41438_2019_176_MOESM15_ESM.xls]

## Sheet: morphology_Protein_IQ-DOMAIN_(2
Chr	Position	Ref_allele	Alt_allele	gene	Type_variation	Change	Predicted_effect	Cocozelle	Marrow	Pumpkin	Yellow zucchini	Zucchini	Acorn	Crookneck	Scallop
Cp4.1LG03	2815710	A	G	Cp4.1LG03g08410	intron_variant		MODIFIER	0	0	0	0	0	2	0	-1
Cp4.1LG03	2815720	C	A	Cp4.1LG03g08410	intron_variant		MODIFIER	0	0	0	0	0	0	2	-1
Cp4.1LG03	2815724	T	C	Cp4.1LG03g08410	intron_variant		MODIFIER	0	0	0	0	0	0	2	2
Cp4.1LG03	2815871	T	G	Cp4.1LG03g08410	intron_variant		MODIFIER	1	2	0	1	2	0	0	0
Cp4.1LG03	2815887	T	A	Cp4.1LG03g08410	intron_variant		MODIFIER	0	0	0	0	0	2	0	0
Cp4.1LG03	2815927	T	C	Cp4.1LG03g08410	intron_variant		MODIFIER	0	0	0	0	0	2	0	0
Cp4.1LG03	2816010	GCACCACCACAAC	G	Cp4.1LG03g08410	splice_region_variant&intron_variant		LOW	1	0	2	1	0	0	0	0
Cp4.1LG03	2816020	A	C	Cp4.1LG03g08410	intron_variant		MODIFIER	1	2	0	1	2	2	2	2
Cp4.1LG03	2816141	C	T	Cp4.1LG03g08410	intron_variant		MODIFIER	1	2	0	1	2	2	2	2
Cp4.1LG03	2816250	A	G	Cp4.1LG03g08410	intron_variant		MODIFIER	1	2	0	1	2	2	2	2
Cp4.1LG03	2816406	T	C	Cp4.1LG03g08410	synonymous_variant	p.Ile86Ile	LOW	1	2	0	1	2	2	2	2
Cp4.1LG03	2816409	C	T	Cp4.1LG03g08410	synonymous_variant	p.Asp87Asp	LOW	1	2	0	1	2	0	0	0
Cp4.1LG03	2816415	T	A	Cp4.1LG03g08410	synonymous_variant	p.Val89Val	LOW	1	2	0	1	2	0	0	0
Cp4.1LG03	2816523	C	T	Cp4.1LG03g08410	synonymous_variant	p.Ile125Ile	LOW	0	0	0	0	0	2	0	2
Cp4.1LG03	2816538	G	A	Cp4.1LG03g08410	splice_donor_variant&intron_variant		HIGH	1	2	0	1	2	2	0	2
Cp4.1LG03	2816554	T	C	Cp4.1LG03g08410	intron_variant		MODIFIER	1	2	0	1	2	2	2	2
Cp4.1LG03	2816565	C	G	Cp4.1LG03g08410	intron_variant		MODIFIER	1	2	0	1	2	2	2	2
Cp4.1LG03	2816570	GTAGAAATAACTCAAAAGAAA	G	Cp4.1LG03g08410	intron_variant		MODIFIER	1	2	0	1	2	2	2	2
Cp4.1LG03	2816592	GC	G	Cp4.1LG03g08410	intron_variant		MODIFIER	1	2	0	1	2	2	2	2
Cp4.1LG03	2816601	A	C	Cp4.1LG03g08410	intron_variant		MODIFIER	1	2	0	1	2	0	0	0
Cp4.1LG03	2816609	C	CT	Cp4.1LG03g08410	intron_variant		MODIFIER	1	2	0	1	2	2	2	2
Cp4.1LG03	2816614	T	G	Cp4.1LG03g08410	intron_variant		MODIFIER	1	2	0	1	2	2	2	2
Cp4.1LG03	2816617	G	GC	Cp4.1LG03g08410	intron_variant		MODIFIER	1	2	0	1	2	2	2	2
Cp4.1LG03	2816624	T	C	Cp4.1LG03g08410	intron_variant		MODIFIER	1	2	0	1	2	2	2	2
Cp4.1LG03	2816638	T	C	Cp4.1LG03g08410	intron_variant		MODIFIER	1	2	0	1	2	2	2	2
Cp4.1LG03	2816663	C	T	Cp4.1LG03g08410	intron_variant		MODIFIER	0	0	0	0	0	0	2	0
Cp4.1LG03	2817082	T	C	Cp4.1LG03g08410	intron_variant		MODIFIER	0	-1	0	0	0	2	0	2
Cp4.1LG03	2817086	T	C	Cp4.1LG03g08410	intron_variant		MODIFIER	1	-1	0	1	2	2	2	2
Cp4.1LG03	2817089	C	G	Cp4.1LG03g08410	intron_variant		MODIFIER	1	-1	0	1	2	2	2	2
Cp4.1LG03	2817091	G	A	Cp4.1LG03g08410	intron_variant		MODIFIER	1	-1	0	1	2	2	2	2
Cp4.1LG03	2817111	A	G	Cp4.1LG03g08410	intron_variant		MODIFIER	1	2	0	1	2	2	2	2
Cp4.1LG03	2817115	C	T	Cp4.1LG03g08410	intron_variant		MODIFIER	1	2	0	1	2	0	0	0
Cp4.1LG03	2817284	C	T	Cp4.1LG03g08410	synonymous_variant	p.His160His	LOW	1	2	0	1	2	2	2	2
Cp4.1LG03	2817346	T	C	Cp4.1LG03g08410	intron_variant		MODIFIER	1	2	0	1	2	2	2	2
Cp4.1LG03	2817382	T	C	Cp4.1LG03g08410	intron_variant		MODIFIER	1	2	0	1	2	2	2	2
Cp4.1LG03	2817397	G	A	Cp4.1LG03g08410	intron_variant		MODIFIER	1	2	0	1	2	2	2	2
Cp4.1LG03	2817621	G	A	Cp4.1LG03g08410	synonymous_variant	p.Pro226Pro	LOW	1	2	0	1	2	0	0	0
Cp4.1LG03	2817807	C	T	Cp4.1LG03g08410	intron_variant		MODIFIER	1	2	0	1	2	2	2	2
