# Supplementary material for: Whole-genome resequencing of Cucurbita pepo morphotypes to discover genomic variants associated with morphology and horticulturally valuable traits
Source: Hortic Res. 2019 Aug 11;6:94. doi: 10.1038/s41438-019-0176-9 (PMC6804688; doi:10.1038/s41438-019-0176-9)
Supplement: Supplementary file 16 — Supplementary Table 15. [file 41438_2019_176_MOESM16_ESM.xls]

## Sheet: morphology_YABBY_transcription_
Chr	Position	Ref_allele	Alt_allele	gene	Type_variation	Change	Predicted_effect	Cocozelle	Marrow	Pumpkin	Yellow zucchini	Zucchini	Acorn	Crookneck	Scallop
Cp4.1LG05	2635864	T	A	Cp4.1LG05g04630	missense_variant	p.Lys160Met	MODERATE	0	0	0	0	0	2	2	2
Cp4.1LG05	2635944	T	C	Cp4.1LG05g04630	intron_variant		MODIFIER	0	0	0	1	0	2	2	2
Cp4.1LG05	2635986	A	AAT	Cp4.1LG05g04630	intron_variant		MODIFIER	1	2	2	0	0	0	0	0
Cp4.1LG05	2635987	AT	A	Cp4.1LG05g04630	intron_variant		MODIFIER	0	0	0	1	0	2	2	2
Cp4.1LG05	2635989	AT	A	Cp4.1LG05g04630	intron_variant		MODIFIER	0	0	0	1	0	2	2	2
Cp4.1LG05	2636006	ATG	A	Cp4.1LG05g04630	intron_variant		MODIFIER	0	0	0	0	0	2	2	2
Cp4.1LG05	2636152	A	G	Cp4.1LG05g04630	synonymous_variant	p.Ile126Ile	LOW	0	0	0	1	0	2	2	2
Cp4.1LG05	2636478	A	C	Cp4.1LG05g04630	intron_variant		MODIFIER	0	0	0	1	0	2	2	2
Cp4.1LG05	2636638	G	T	Cp4.1LG05g04630	intron_variant		MODIFIER	-1	0	0	0	-1	1	0	1
Cp4.1LG05	2636666	G	A	Cp4.1LG05g04630	intron_variant		MODIFIER	0	0	0	0	-1	1	0	1
Cp4.1LG05	2636915	T	C	Cp4.1LG05g04630	intron_variant		MODIFIER	0	-1	0	1	0	2	2	-1
Cp4.1LG05	2636941	G	A	Cp4.1LG05g04630	intron_variant		MODIFIER	0	-1	0	1	0	2	2	2
Cp4.1LG05	2637144	T	TA	Cp4.1LG05g04630	intron_variant		MODIFIER	0	0	0	1	0	2	2	2
Cp4.1LG05	2637232	C	G	Cp4.1LG05g04630	intron_variant		MODIFIER	0	0	0	1	0	2	2	-1
Cp4.1LG05	2637303	TATACATAC	T	Cp4.1LG05g04630	intron_variant		MODIFIER	0	0	0	1	-1	2	2	2
Cp4.1LG05	2637331	A	G	Cp4.1LG05g04630	intron_variant		MODIFIER	0	0	0	1	0	2	2	2
Cp4.1LG05	2637400	A	ACCATCCATCATGGGG	Cp4.1LG05g04630	intron_variant		MODIFIER	0	0	0	1	0	-1	2	2
Cp4.1LG05	2637437	A	T	Cp4.1LG05g04630	intron_variant		MODIFIER	0	0	0	1	-1	-1	2	2
Cp4.1LG05	2637505	T	C	Cp4.1LG05g04630	intron_variant		MODIFIER	0	0	0	1	0	2	2	2
Cp4.1LG05	2637633	G	A	Cp4.1LG05g04630	missense_variant	p.Pro67Leu	MODERATE	0	0	0	1	0	2	2	2
Cp4.1LG05	2638086	G	A	Cp4.1LG05g04630	intron_variant		MODIFIER	0	-1	0	1	0	-1	2	2
Cp4.1LG05	2638148	C	T	Cp4.1LG05g04630	intron_variant		MODIFIER	0	0	0	1	0	2	2	2
Cp4.1LG05	2638390	C	T	Cp4.1LG05g04630	intron_variant		MODIFIER	0	0	0	1	0	2	2	2
Cp4.1LG05	2638419	C	T	Cp4.1LG05g04630	intron_variant		MODIFIER	0	0	0	1	0	2	2	2
Cp4.1LG05	2638426	A	G	Cp4.1LG05g04630	intron_variant		MODIFIER	0	0	0	1	0	2	2	2
Cp4.1LG05	2638436	G	A	Cp4.1LG05g04630	intron_variant		MODIFIER	0	0	0	1	0	2	2	2
Cp4.1LG05	2638480	CAATGATGTAAAAA	C	Cp4.1LG05g04630	intron_variant		MODIFIER	0	0	0	1	0	2	2	2
Cp4.1LG05	2638511	C	T	Cp4.1LG05g04630	intron_variant		MODIFIER	0	0	0	1	0	2	2	2
Cp4.1LG05	2638519	G	A	Cp4.1LG05g04630	intron_variant		MODIFIER	0	0	0	1	0	2	2	2
Cp4.1LG05	2638527	T	C	Cp4.1LG05g04630	intron_variant		MODIFIER	0	0	0	1	0	2	2	2
Cp4.1LG05	2638531	T	A	Cp4.1LG05g04630	intron_variant		MODIFIER	0	0	0	1	0	2	2	2
Cp4.1LG05	2638540	G	A	Cp4.1LG05g04630	intron_variant		MODIFIER	0	0	0	1	0	-1	2	2
Cp4.1LG05	2638676	G	T	Cp4.1LG05g04630	intron_variant		MODIFIER	0	0	0	1	0	2	2	2
Cp4.1LG05	2638723	C	T	Cp4.1LG05g04630	intron_variant		MODIFIER	0	0	0	1	0	2	2	2
Cp4.1LG05	2638767	G	C	Cp4.1LG05g04630	intron_variant		MODIFIER	0	0	0	1	0	2	2	2
Cp4.1LG05	2638780	C	T	Cp4.1LG05g04630	intron_variant		MODIFIER	0	0	0	1	0	2	2	2
Cp4.1LG05	2638943	G	T	Cp4.1LG05g04630	intron_variant		MODIFIER	-1	0	0	1	0	2	2	2
Cp4.1LG05	2639455	A	AATTTTTTTTTTTTTTTTT	Cp4.1LG05g04630	5_prime_UTR_variant		MODIFIER	0	0	0	1	0	2	2	2
Cp4.1LG05	2639623	G	A	Cp4.1LG05g04630	5_prime_UTR_variant		MODIFIER	0	0	0	1	0	-1	2	-1
