# Supplementary material for: Whole-genome resequencing of Cucurbita pepo morphotypes to discover genomic variants associated with morphology and horticulturally valuable traits
Source: Hortic Res. 2019 Aug 11;6:94. doi: 10.1038/s41438-019-0176-9 (PMC6804688; doi:10.1038/s41438-019-0176-9)
Supplement: Supplementary file 17 — Supplementary Table 16. [file 41438_2019_176_MOESM17_ESM.xls]

## Sheet: flowering_UNUSUAL_FLORAL_ORGANS
Chr	Position	Ref_allele	Alt_allele	gene	Type_variation	Change	Predicted_effect	Cocozelle	Marrow	Pumpkin	Yellow zucchini	Zucchini	Acorn	Crookneck	Scallop
Cp4.1LG20	1553937	TCCGCCG	T	Cp4.1LG20g02860	disruptive_inframe_deletion	p.Gly412_Gly413del	MODERATE	0	0	0	0	0	2	2	2
Cp4.1LG20	1553949	G	A	Cp4.1LG20g02860	synonymous_variant	p.Gly409Gly	LOW	0	0	0	0	0	2	2	2
Cp4.1LG20	1554168	C	T	Cp4.1LG20g02860	synonymous_variant	p.Leu336Leu	LOW	0	-1	0	0	0	2	2	2
Cp4.1LG20	1554177	T	A	Cp4.1LG20g02860	synonymous_variant	p.Val333Val	LOW	0	-1	0	0	0	-1	2	2
Cp4.1LG20	1554474	T	C	Cp4.1LG20g02860	synonymous_variant	p.Glu234Glu	LOW	0	0	0	0	0	2	2	2
Cp4.1LG20	1554798	G	T	Cp4.1LG20g02860	intron_variant		MODIFIER	0	0	0	0	0	2	2	2
Cp4.1LG20	1554847	A	G	Cp4.1LG20g02860	intron_variant		MODIFIER	0	0	0	0	0	-1	2	2
Cp4.1LG20	1554871	A	AC	Cp4.1LG20g02860	intron_variant		MODIFIER	0	0	0	0	0	-1	2	2
Cp4.1LG20	1554875	A	AATCCCATCTCTAC	Cp4.1LG20g02860	intron_variant		MODIFIER	0	0	0	0	0	-1	2	2
Cp4.1LG20	1554905	T	C	Cp4.1LG20g02860	intron_variant		MODIFIER	0	0	0	0	0	-1	2	2
Cp4.1LG20	1554911	GTTGT	G	Cp4.1LG20g02860	intron_variant		MODIFIER	0	0	0	0	0	-1	2	2
Cp4.1LG20	1554962	T	TTCACAATCCATCCCCTTA	Cp4.1LG20g02860	intron_variant		MODIFIER	0	0	0	0	0	-1	2	-1
Cp4.1LG20	1555016	CAA	C	Cp4.1LG20g02860	intron_variant		MODIFIER	0	0	0	0	0	-1	2	-1
Cp4.1LG20	1555019	T	TGTG	Cp4.1LG20g02860	intron_variant		MODIFIER	0	0	0	0	0	-1	2	-1
Cp4.1LG20	1555022	T	C	Cp4.1LG20g02860	intron_variant		MODIFIER	0	0	0	0	0	-1	2	2
Cp4.1LG20	1555024	A	G	Cp4.1LG20g02860	intron_variant		MODIFIER	0	0	0	0	0	-1	2	2
Cp4.1LG20	1555050	A	ATCCGTT	Cp4.1LG20g02860	intron_variant		MODIFIER	0	0	0	0	0	-1	2	2
Cp4.1LG20	1555054	C	CAATTTGTTATTTGGCTTTGATATCATTTATAACCGCCCAAGTCTATCGCTAGTAGATAATGTCACTAGTTATGTATAGCCATCAG	Cp4.1LG20g02860	intron_variant		MODIFIER	0	0	0	0	0	-1	2	2
Cp4.1LG20	1555059	C	A	Cp4.1LG20g02860	intron_variant		MODIFIER	0	0	0	0	0	-1	2	2
Cp4.1LG20	1555060	T	C	Cp4.1LG20g02860	intron_variant		MODIFIER	0	0	0	0	0	-1	2	2
Cp4.1LG20	1555066	A	G	Cp4.1LG20g02860	intron_variant		MODIFIER	0	0	0	0	0	-1	2	2
Cp4.1LG20	1555102	T	C	Cp4.1LG20g02860	intron_variant		MODIFIER	0	0	0	0	0	-1	2	2
Cp4.1LG20	1555117	T	TATTGTC	Cp4.1LG20g02860	intron_variant		MODIFIER	0	0	0	0	0	-1	2	2
Cp4.1LG20	1555126	C	T	Cp4.1LG20g02860	intron_variant		MODIFIER	0	0	0	0	0	-1	2	2
Cp4.1LG20	1555128	C	T	Cp4.1LG20g02860	intron_variant		MODIFIER	0	0	0	0	0	-1	2	2
Cp4.1LG20	1555167	A	ACCAGTTATTTGGTTTTGATACCATTTGT	Cp4.1LG20g02860	intron_variant		MODIFIER	0	0	0	0	0	-1	2	2
Cp4.1LG20	1555170	T	C	Cp4.1LG20g02860	intron_variant		MODIFIER	0	0	0	0	0	-1	-1	2
Cp4.1LG20	1555174	G	C	Cp4.1LG20g02860	intron_variant		MODIFIER	0	0	0	0	0	-1	2	2
Cp4.1LG20	1555175	A	C	Cp4.1LG20g02860	intron_variant		MODIFIER	0	0	0	0	0	-1	2	2
Cp4.1LG20	1555181	C	T	Cp4.1LG20g02860	intron_variant		MODIFIER	0	0	0	0	0	-1	2	2
Cp4.1LG20	1555186	C	T	Cp4.1LG20g02860	intron_variant		MODIFIER	0	0	0	0	0	-1	2	2
Cp4.1LG20	1555189	A	G	Cp4.1LG20g02860	intron_variant		MODIFIER	0	0	0	0	0	-1	2	2
Cp4.1LG20	1555192	A	G	Cp4.1LG20g02860	intron_variant		MODIFIER	0	0	0	0	0	-1	2	2
Cp4.1LG20	1555200	T	C	Cp4.1LG20g02860	intron_variant		MODIFIER	0	0	0	0	0	-1	2	2
Cp4.1LG20	1555204	G	A	Cp4.1LG20g02860	intron_variant		MODIFIER	0	0	0	0	0	-1	2	2
Cp4.1LG20	1555206	TTTA	T	Cp4.1LG20g02860	intron_variant		MODIFIER	0	0	0	0	0	-1	2	2
Cp4.1LG20	1555210	CT	C	Cp4.1LG20g02860	intron_variant		MODIFIER	0	0	0	0	0	-1	2	2
Cp4.1LG20	1555212	A	ACG	Cp4.1LG20g02860	intron_variant		MODIFIER	0	0	0	0	0	-1	2	2
Cp4.1LG20	1555224	G	T	Cp4.1LG20g02860	intron_variant		MODIFIER	0	0	0	0	0	2	2	2
Cp4.1LG20	1555228	T	C	Cp4.1LG20g02860	intron_variant		MODIFIER	0	0	0	0	0	2	2	2
Cp4.1LG20	1555245	C	G	Cp4.1LG20g02860	intron_variant		MODIFIER	0	0	0	0	0	2	2	2
Cp4.1LG20	1555252	A	C	Cp4.1LG20g02860	intron_variant		MODIFIER	0	0	0	0	0	2	2	2
Cp4.1LG20	1555254	CA	C	Cp4.1LG20g02860	intron_variant		MODIFIER	0	0	0	0	0	2	2	2
Cp4.1LG20	1555281	G	A	Cp4.1LG20g02860	intron_variant		MODIFIER	0	0	0	0	0	2	2	2
Cp4.1LG20	1555289	A	AAAAAAAAAAG	Cp4.1LG20g02860	intron_variant		MODIFIER	0	0	0	0	0	2	2	2
Cp4.1LG20	1555301	G	C	Cp4.1LG20g02860	splice_region_variant&intron_variant		LOW	0	0	0	0	0	2	2	2
Cp4.1LG20	1555304	G	T	Cp4.1LG20g02860	splice_region_variant&intron_variant		LOW	0	0	0	0	0	2	2	2
Cp4.1LG20	1555357	C	T	Cp4.1LG20g02860	missense_variant	p.Asp119Asn	MODERATE	-1	0	0	0	0	2	2	2
Cp4.1LG20	1555413	C	G	Cp4.1LG20g02860	missense_variant	p.Arg100Pro	MODERATE	0	0	0	0	0	2	-1	2
Cp4.1LG20	1555583	G	C	Cp4.1LG20g02860	missense_variant	p.Ile43Met	MODERATE	0	0	0	0	0	2	2	2
Cp4.1LG20	1555589	A	G	Cp4.1LG20g02860	synonymous_variant	p.Gly41Gly	LOW	0	0	0	0	0	2	2	2
Cp4.1LG20	1555606	C	G	Cp4.1LG20g02860	missense_variant	p.Ala36Pro	MODERATE	0	0	0	0	0	2	2	2
Cp4.1LG20	1555608	T	A	Cp4.1LG20g02860	missense_variant	p.Asn35Ile	MODERATE	0	0	0	0	0	2	2	2
Cp4.1LG20	1555623	G	GA	Cp4.1LG20g02860	frameshift_variant	p.Ser30fs	HIGH	0	0	0	0	0	2	2	2
Cp4.1LG20	1555625	G	GAAGAA	Cp4.1LG20g02860	frameshift_variant	p.Ser32fs	HIGH	0	0	0	0	0	2	2	2
Cp4.1LG20	1555662	C	CAATTGGAGGGCGAGA	Cp4.1LG20g02860	conservative_inframe_insertion	p.Asn16_Cys17insPheSerProSerAsn	MODERATE	0	2	0	0	0	2	2	2
