# Supplementary material for: Whole-genome resequencing of Cucurbita pepo morphotypes to discover genomic variants associated with morphology and horticulturally valuable traits
Source: Hortic Res. 2019 Aug 11;6:94. doi: 10.1038/s41438-019-0176-9 (PMC6804688; doi:10.1038/s41438-019-0176-9)
Supplement: Supplementary file 18 — Supplementary Table 17. [file 41438_2019_176_MOESM18_ESM.xls]

## Sheet: tonneau_Cp4.1LG03g06270
Chr	Position	Ref_allele	Alt_allele	gene	Type_variation	Change	Predicted_effect	Cocozelle	Marrow	Pumpkin	Yellow zucchini	Zucchini	Acorn	Crookneck	Scallop
Cp4.1LG03	4147826	A	G	Cp4.1LG03g06270	3_prime_UTR_variant		MODIFIER	0	0	0	0	0	2	2	-1
Cp4.1LG03	4147901	CT	C	Cp4.1LG03g06270	3_prime_UTR_variant		MODIFIER	0	0	0	-1	0	2	2	2
Cp4.1LG03	4148208	A	G	Cp4.1LG03g06270	3_prime_UTR_variant		MODIFIER	0	0	0	0	0	2	2	2
Cp4.1LG03	4148230	T	TTCTCTGCAGTACTG	Cp4.1LG03g06270	3_prime_UTR_variant		MODIFIER	0	0	0	0	0	2	2	2
Cp4.1LG03	4148350	A	G	Cp4.1LG03g06270	3_prime_UTR_variant		MODIFIER	0	0	0	0	0	2	2	2
Cp4.1LG03	4148400	G	T	Cp4.1LG03g06270	3_prime_UTR_variant		MODIFIER	0	0	0	0	0	2	2	2
Cp4.1LG03	4148520	ATC	A	Cp4.1LG03g06270	3_prime_UTR_variant		MODIFIER	0	0	0	0	0	2	2	2
Cp4.1LG03	4148523	ATTTC	A	Cp4.1LG03g06270	3_prime_UTR_variant		MODIFIER	0	0	0	0	0	2	2	2
Cp4.1LG03	4148529	AGAACAGAGAGTTTTGAGC	A	Cp4.1LG03g06270&Cp4.1LG03g06390	bidirectional_gene_fusion		HIGH	0	0	0	0	0	2	2	2
Cp4.1LG03	4148815	G	A	Cp4.1LG03g06270	stop_gained	p.Arg185*	HIGH	0	0	0	0	0	2	0	0
Cp4.1LG03	4148818	A	G	Cp4.1LG03g06270	missense_variant	p.Ser184Pro	MODERATE	0	0	0	0	0	2	1	2
Cp4.1LG03	4149023	G	A	Cp4.1LG03g06270	synonymous_variant	p.Gly115Gly	LOW	0	0	0	0	0	2	1	2
Cp4.1LG03	4149068	T	A	Cp4.1LG03g06270	synonymous_variant	p.Leu100Leu	LOW	0	0	0	0	0	2	1	2
Cp4.1LG03	4149071	T	C	Cp4.1LG03g06270	synonymous_variant	p.Lys99Lys	LOW	0	0	0	0	0	2	1	2
Cp4.1LG03	4149091	A	G	Cp4.1LG03g06270	missense_variant	p.Tyr93His	MODERATE	0	0	0	0	0	2	1	2
Cp4.1LG03	4149148	T	C	Cp4.1LG03g06270	missense_variant	p.Ile74Val	MODERATE	0	0	0	0	0	2	1	-1
Cp4.1LG03	4149173	G	A	Cp4.1LG03g06270	synonymous_variant	p.Ser65Ser	LOW	0	0	0	0	0	2	1	-1
Cp4.1LG03	4149204	T	C	Cp4.1LG03g06270	missense_variant	p.Gln55Arg	MODERATE	0	0	0	0	0	2	1	-1
Cp4.1LG03	4149213	C	T	Cp4.1LG03g06270	missense_variant	p.Arg52Gln	MODERATE	0	0	0	0	0	2	1	-1
Cp4.1LG03	4149236	C	G	Cp4.1LG03g06270	missense_variant	p.Glu44Asp	MODERATE	0	0	0	0	0	2	1	-1
Cp4.1LG03	4149242	T	G	Cp4.1LG03g06270	synonymous_variant	p.Pro42Pro	LOW	0	0	0	0	0	2	1	-1
Cp4.1LG03	4149323	T	A	Cp4.1LG03g06270	splice_region_variant&intron_variant		LOW	0	0	0	0	0	2	1	2
Cp4.1LG03	4149420	GC	G	Cp4.1LG03g06270	frameshift_variant	p.Leu8fs	HIGH	0	0	0	0	0	2	1	2
Cp4.1LG03	4149435	G	A	Cp4.1LG03g06270	stop_gained	p.Gln3*	HIGH	0	0	0	0	0	2	1	2
Cp4.1LG03	4149491	C	G	Cp4.1LG03g06270	intron_variant		MODIFIER	0	0	0	0	0	2	1	2
Cp4.1LG03	4149569	T	C	Cp4.1LG03g06270	5_prime_UTR_variant		MODIFIER	0	0	0	0	0	2	1	2
Cp4.1LG03	4149593	C	T	Cp4.1LG03g06270	5_prime_UTR_variant		MODIFIER	0	0	0	0	0	2	1	2
Cp4.1LG03	4149698	C	T	Cp4.1LG03g06270	5_prime_UTR_variant		MODIFIER	-1	0	0	0	0	2	1	2
Cp4.1LG03	4149741	A	G	Cp4.1LG03g06270	5_prime_UTR_variant		MODIFIER	-1	0	0	0	0	2	1	2
Cp4.1LG03	4149746	A	C	Cp4.1LG03g06270	5_prime_UTR_variant		MODIFIER	-1	0	0	0	0	2	1	2
Cp4.1LG03	4149805	C	T	Cp4.1LG03g06270	5_prime_UTR_variant		MODIFIER	0	0	0	0	0	2	1	2
Cp4.1LG03	4149851	A	C	Cp4.1LG03g06270	5_prime_UTR_variant		MODIFIER	-1	0	0	0	0	2	1	2
Cp4.1LG03	4149872	A	G	Cp4.1LG03g06270	5_prime_UTR_variant		MODIFIER	-1	0	0	0	0	2	1	2
Cp4.1LG03	4149887	C	A	Cp4.1LG03g06270	5_prime_UTR_variant		MODIFIER	-1	0	0	0	0	2	1	2
Cp4.1LG03	4149989	T	C	Cp4.1LG03g06270	5_prime_UTR_variant		MODIFIER	0	0	0	0	0	2	1	2
Cp4.1LG03	4150002	C	G	Cp4.1LG03g06270	5_prime_UTR_premature_start_codon_gain_variant		LOW	0	0	0	0	0	2	1	2
Cp4.1LG03	4150002	C	G	Cp4.1LG03g06270	5_prime_UTR_variant		MODIFIER	0	0	0	0	0	2	1	2
Cp4.1LG03	4150200	A	G	Cp4.1LG03g06270	5_prime_UTR_variant		MODIFIER	0	0	0	0	0	2	1	2
Cp4.1LG03	4150313	C	T	Cp4.1LG03g06270	5_prime_UTR_variant		MODIFIER	0	0	0	0	0	2	1	2
Cp4.1LG03	4150488	A	C	Cp4.1LG03g06270	5_prime_UTR_variant		MODIFIER	0	-1	0	0	0	2	1	2
Cp4.1LG03	4150489	T	C	Cp4.1LG03g06270	5_prime_UTR_variant		MODIFIER	0	0	0	0	0	2	1	2
Cp4.1LG03	4150522	G	GGGGTGGAATTGCAGA	Cp4.1LG03g06270	5_prime_UTR_variant		MODIFIER	0	0	0	0	0	2	1	2
Cp4.1LG03	4150548	T	C	Cp4.1LG03g06270	5_prime_UTR_variant		MODIFIER	0	0	0	0	0	2	1	2
Cp4.1LG03	4150550	G	A	Cp4.1LG03g06270	5_prime_UTR_premature_start_codon_gain_variant		LOW	0	0	0	0	0	2	1	2
Cp4.1LG03	4150550	G	A	Cp4.1LG03g06270	5_prime_UTR_variant		MODIFIER	0	0	0	0	0	2	1	2
Cp4.1LG03	4150568	T	A	Cp4.1LG03g06270	5_prime_UTR_variant		MODIFIER	0	0	0	0	0	2	1	2
Cp4.1LG03	4150573	G	C	Cp4.1LG03g06270	5_prime_UTR_variant		MODIFIER	0	0	0	0	0	2	1	2
Cp4.1LG03	4150578	A	G	Cp4.1LG03g06270	5_prime_UTR_variant		MODIFIER	0	0	0	0	0	2	1	2
Cp4.1LG03	4150579	T	C	Cp4.1LG03g06270	5_prime_UTR_variant		MODIFIER	0	0	0	0	0	2	1	2
Cp4.1LG03	4150613	C	T	Cp4.1LG03g06270	5_prime_UTR_variant		MODIFIER	0	0	0	0	0	2	1	2
Cp4.1LG03	4150631	T	C	Cp4.1LG03g06270	5_prime_UTR_variant		MODIFIER	0	0	0	0	0	2	1	2
Cp4.1LG03	4150963	T	C	Cp4.1LG03g06270	5_prime_UTR_variant		MODIFIER	0	0	0	0	0	2	1	2
Cp4.1LG03	4151001	A	G	Cp4.1LG03g06270	5_prime_UTR_premature_start_codon_gain_variant		LOW	0	0	0	0	0	2	1	2
Cp4.1LG03	4151001	A	G	Cp4.1LG03g06270	5_prime_UTR_variant		MODIFIER	0	0	0	0	0	2	1	2
Cp4.1LG03	4151016	C	T	Cp4.1LG03g06270	5_prime_UTR_variant		MODIFIER	0	0	0	0	0	2	1	2
Cp4.1LG03	4151167	T	C	Cp4.1LG03g06270	splice_region_variant&intron_variant		LOW	0	0	0	0	0	2	1	2
Cp4.1LG03	4151441	G	T	Cp4.1LG03g06270	5_prime_UTR_variant		MODIFIER	0	0	0	0	0	2	1	2
Cp4.1LG03	4151517	T	G	Cp4.1LG03g06270	5_prime_UTR_variant		MODIFIER	0	0	0	0	0	2	1	2
Cp4.1LG03	4151633	A	AC	Cp4.1LG03g06270	5_prime_UTR_variant		MODIFIER	0	0	0	0	0	2	1	-1
Cp4.1LG03	4151663	CTT	C	Cp4.1LG03g06270	5_prime_UTR_variant		MODIFIER	0	0	0	0	0	2	1	-1
Cp4.1LG03	4151667	T	A	Cp4.1LG03g06270	5_prime_UTR_variant		MODIFIER	0	0	0	0	0	2	1	-1
Cp4.1LG03	4151850	GA	G	Cp4.1LG03g06270	5_prime_UTR_variant		MODIFIER	0	0	0	0	0	2	1	2
Cp4.1LG03	4151968	G	T	Cp4.1LG03g06270	5_prime_UTR_variant		MODIFIER	0	0	0	0	0	2	1	2
Cp4.1LG03	4152006	G	A	Cp4.1LG03g06270	5_prime_UTR_premature_start_codon_gain_variant		LOW	0	0	0	0	0	2	1	2
Cp4.1LG03	4152006	G	A	Cp4.1LG03g06270	5_prime_UTR_variant		MODIFIER	0	0	0	0	0	2	1	2
Cp4.1LG03	4152026	G	C	Cp4.1LG03g06270	5_prime_UTR_variant		MODIFIER	0	0	0	0	0	2	1	2
Cp4.1LG03	4152072	T	TTCAGAA	Cp4.1LG03g06270	5_prime_UTR_variant		MODIFIER	0	0	0	0	-1	2	1	2
Cp4.1LG03	4152151	G	C	Cp4.1LG03g06270	5_prime_UTR_premature_start_codon_gain_variant		LOW	0	0	0	0	0	2	1	2
Cp4.1LG03	4152151	G	C	Cp4.1LG03g06270	5_prime_UTR_variant		MODIFIER	0	0	0	0	0	2	1	2
