# Supplementary material for: Whole-genome resequencing of Cucurbita pepo morphotypes to discover genomic variants associated with morphology and horticulturally valuable traits
Source: Hortic Res. 2019 Aug 11;6:94. doi: 10.1038/s41438-019-0176-9 (PMC6804688; doi:10.1038/s41438-019-0176-9)
Supplement: Supplementary file 19 — Supplementary Table 18. [file 41438_2019_176_MOESM19_ESM.xls]

## Sheet: tonneau_Cp4.1LG08g10310
Chr	Position	Ref_allele	Alt_allele	gene	Type_variation	Change	Predicted_effect	Cocozelle	Marrow	Pumpkin	Yellow zucchini	Zucchini	Acorn	Crookneck	Scallop
Cp4.1LG08	7948445	T	C	Cp4.1LG08g10310	5_prime_UTR_variant		MODIFIER	0	2	2	0	0	0	1	2
Cp4.1LG08	7948448	T	TCCTTA	Cp4.1LG08g10310	5_prime_UTR_variant		MODIFIER	0	2	2	0	0	0	1	2
Cp4.1LG08	7948450	T	C	Cp4.1LG08g10310	5_prime_UTR_variant		MODIFIER	0	2	2	0	0	0	1	2
Cp4.1LG08	7948451	G	T	Cp4.1LG08g10310	5_prime_UTR_variant		MODIFIER	0	2	2	0	0	0	1	2
Cp4.1LG08	7948452	T	TCCAAAC	Cp4.1LG08g10310	5_prime_UTR_variant		MODIFIER	0	2	2	0	0	0	1	2
Cp4.1LG08	7948499	T	A	Cp4.1LG08g10310	5_prime_UTR_variant		MODIFIER	0	2	2	0	0	0	1	2
Cp4.1LG08	7948536	A	C	Cp4.1LG08g10310	5_prime_UTR_variant		MODIFIER	0	2	2	0	0	0	1	2
Cp4.1LG08	7948712	C	T	Cp4.1LG08g10310	synonymous_variant	p.Phe50Phe	LOW	0	0	0	0	0	2	1	0
Cp4.1LG08	7948753	T	C	Cp4.1LG08g10310	missense_variant	p.Leu64Ser	MODERATE	0	0	0	0	0	2	1	0
Cp4.1LG08	7948871	G	A	Cp4.1LG08g10310	synonymous_variant	p.Thr103Thr	LOW	0	0	0	0	0	2	1	0
Cp4.1LG08	7949020	A	G	Cp4.1LG08g10310	missense_variant	p.Lys153Arg	MODERATE	0	0	0	0	0	2	1	-1
Cp4.1LG08	7949031	T	C	Cp4.1LG08g10310	missense_variant	p.Cys157Arg	MODERATE	0	0	0	0	0	2	1	-1
Cp4.1LG08	7949039	C	T	Cp4.1LG08g10310	synonymous_variant	p.Asp159Asp	LOW	0	0	0	0	0	2	1	-1
Cp4.1LG08	7949050	CG	C	Cp4.1LG08g10310	frameshift_variant	p.Ala164fs	HIGH	0	0	0	0	0	2	1	-1
Cp4.1LG08	7949053	CGAAAGTGG	C	Cp4.1LG08g10310	frameshift_variant	p.Lys165fs	HIGH	0	0	0	0	0	2	1	-1
Cp4.1LG08	7949072	GAAC	G	Cp4.1LG08g10310	disruptive_inframe_deletion	p.Asn171del	MODERATE	0	0	0	0	0	2	1	-1
Cp4.1LG08	7949078	GAAC	G	Cp4.1LG08g10310	conservative_inframe_deletion	p.Asn173del	MODERATE	0	0	0	0	0	2	1	-1
Cp4.1LG08	7949254	A	T	Cp4.1LG08g10310	intron_variant		MODIFIER	0	0	0	0	-1	2	1	0
Cp4.1LG08	7949285	GA	G	Cp4.1LG08g10310	intron_variant		MODIFIER	0	0	0	0	-1	2	1	0
Cp4.1LG08	7949412	C	T	Cp4.1LG08g10310	intron_variant		MODIFIER	0	0	0	0	0	2	1	0
Cp4.1LG08	7949648	G	A	Cp4.1LG08g10310	missense_variant	p.Val226Ile	MODERATE	-1	0	0	-1	0	2	1	0
Cp4.1LG08	7949774	G	A	Cp4.1LG08g10310	missense_variant	p.Asp268Asn	MODERATE	-1	0	0	0	0	2	1	0
Cp4.1LG08	7949786	A	G	Cp4.1LG08g10310	missense_variant	p.Lys272Glu	MODERATE	-1	0	0	0	0	2	1	0
Cp4.1LG08	7949982	A	G	Cp4.1LG08g10310	intron_variant		MODIFIER	0	0	0	0	0	2	1	0
Cp4.1LG08	7950007	C	T	Cp4.1LG08g10310	intron_variant		MODIFIER	0	0	0	0	0	2	1	0
Cp4.1LG08	7950028	C	T	Cp4.1LG08g10310	intron_variant		MODIFIER	0	0	0	0	0	2	1	0
Cp4.1LG08	7950067	G	C	Cp4.1LG08g10310	intron_variant		MODIFIER	0	0	0	0	0	2	1	0
Cp4.1LG08	7950128	G	A	Cp4.1LG08g10310	intron_variant		MODIFIER	0	0	0	0	0	2	1	0
Cp4.1LG08	7950225	A	G	Cp4.1LG08g10310	intron_variant		MODIFIER	0	0	0	0	0	2	1	0
Cp4.1LG08	7950257	T	G	Cp4.1LG08g10310	intron_variant		MODIFIER	0	0	0	0	0	2	1	0
Cp4.1LG08	7950264	A	G	Cp4.1LG08g10310	intron_variant		MODIFIER	0	0	0	0	0	2	1	0
Cp4.1LG08	7950277	G	A	Cp4.1LG08g10310	intron_variant		MODIFIER	0	0	0	0	0	2	1	0
Cp4.1LG08	7950293	T	TTA	Cp4.1LG08g10310	intron_variant		MODIFIER	0	0	0	0	0	2	1	0
Cp4.1LG08	7950339	T	C	Cp4.1LG08g10310	intron_variant		MODIFIER	0	0	0	0	0	2	1	0
Cp4.1LG08	7950349	C	T	Cp4.1LG08g10310	intron_variant		MODIFIER	0	0	0	0	0	2	1	0
Cp4.1LG08	7950360	T	C	Cp4.1LG08g10310	intron_variant		MODIFIER	0	0	0	0	0	2	1	0
Cp4.1LG08	7950369	T	C	Cp4.1LG08g10310	intron_variant		MODIFIER	0	0	0	0	0	2	1	0
Cp4.1LG08	7950377	T	C	Cp4.1LG08g10310	intron_variant		MODIFIER	0	0	0	0	0	2	1	0
Cp4.1LG08	7950380	C	T	Cp4.1LG08g10310	intron_variant		MODIFIER	0	0	0	0	0	2	1	0
Cp4.1LG08	7950381	C	G	Cp4.1LG08g10310	intron_variant		MODIFIER	0	0	0	0	0	2	1	0
Cp4.1LG08	7950385	G	A	Cp4.1LG08g10310	intron_variant		MODIFIER	0	0	0	0	0	2	1	0
Cp4.1LG08	7950392	A	G	Cp4.1LG08g10310	intron_variant		MODIFIER	0	0	0	0	0	2	1	0
Cp4.1LG08	7950404	G	A	Cp4.1LG08g10310	intron_variant		MODIFIER	0	0	0	0	0	2	1	0
Cp4.1LG08	7950426	T	C	Cp4.1LG08g10310	intron_variant		MODIFIER	0	0	0	0	0	2	1	0
Cp4.1LG08	7950431	A	G	Cp4.1LG08g10310	intron_variant		MODIFIER	0	0	0	0	0	2	1	0
Cp4.1LG08	7950447	A	T	Cp4.1LG08g10310	intron_variant		MODIFIER	0	0	0	0	0	2	1	0
Cp4.1LG08	7950466	C	A	Cp4.1LG08g10310	intron_variant		MODIFIER	0	0	0	0	0	2	1	0
Cp4.1LG08	7950490	C	T	Cp4.1LG08g10310	intron_variant		MODIFIER	0	2	0	0	0	0	0	0
Cp4.1LG08	7950491	A	G	Cp4.1LG08g10310	intron_variant		MODIFIER	0	0	0	0	0	2	1	0
Cp4.1LG08	7950585	G	A	Cp4.1LG08g10310	intron_variant		MODIFIER	0	0	0	0	0	2	1	0
Cp4.1LG08	7950597	C	T	Cp4.1LG08g10310	intron_variant		MODIFIER	0	0	0	0	0	2	1	0
Cp4.1LG08	7950599	C	T	Cp4.1LG08g10310	intron_variant		MODIFIER	0	0	0	0	0	2	1	0
Cp4.1LG08	7950613	C	T	Cp4.1LG08g10310	intron_variant		MODIFIER	0	0	0	0	0	2	1	0
Cp4.1LG08	7950615	A	G	Cp4.1LG08g10310	intron_variant		MODIFIER	0	0	0	0	0	2	1	0
Cp4.1LG08	7950616	A	G	Cp4.1LG08g10310	intron_variant		MODIFIER	0	0	0	0	0	2	1	0
Cp4.1LG08	7951083	G	A	Cp4.1LG08g10310	intron_variant		MODIFIER	-1	0	0	0	0	-1	1	1
Cp4.1LG08	7951167	C	T	Cp4.1LG08g10310	intron_variant		MODIFIER	0	0	0	0	0	2	1	0
Cp4.1LG08	7951192	G	C	Cp4.1LG08g10310	intron_variant		MODIFIER	0	0	0	0	0	2	1	0
Cp4.1LG08	7951205	T	A	Cp4.1LG08g10310	intron_variant		MODIFIER	0	0	0	0	0	2	1	0
Cp4.1LG08	7951382	G	A	Cp4.1LG08g10310	missense_variant	p.Glu311Lys	MODERATE	0	0	0	0	0	2	1	0
Cp4.1LG08	7951409	A	G	Cp4.1LG08g10310	missense_variant	p.Asn320Asp	MODERATE	0	0	0	0	0	2	1	0
Cp4.1LG08	7951441	C	T	Cp4.1LG08g10310	synonymous_variant	p.Cys330Cys	LOW	0	0	0	0	0	2	1	1
Cp4.1LG08	7951501	T	G	Cp4.1LG08g10310	missense_variant	p.Asp350Glu	MODERATE	0	0	0	0	0	2	1	1
Cp4.1LG08	7951805	C	G	Cp4.1LG08g10310	3_prime_UTR_variant		MODIFIER	0	0	0	0	0	2	1	1
Cp4.1LG08	7951843	CT	C	Cp4.1LG08g10310	3_prime_UTR_variant		MODIFIER	0	0	0	0	0	2	1	1
