# Supplementary material for: Whole-genome resequencing of Cucurbita pepo morphotypes to discover genomic variants associated with morphology and horticulturally valuable traits
Source: Hortic Res. 2019 Aug 11;6:94. doi: 10.1038/s41438-019-0176-9 (PMC6804688; doi:10.1038/s41438-019-0176-9)
Supplement: Supplementary file 20 — Supplementary Table 19. [file 41438_2019_176_MOESM20_ESM.xls]

## Sheet: tonneau_Cp4.1LG10g04070
Chr	Position	Ref_allele	Alt_allele	gene	Type_variation	Change	Predicted_effect	Cocozelle	Marrow	Pumpkin	Yellow zucchini	Zucchini	Acorn	Crookneck	Scallop
Cp4.1LG10	1593136	C	T	Cp4.1LG10g04070	3_prime_UTR_variant		MODIFIER	-1	0	0	0	0	2	1	2
Cp4.1LG10	1593145	A	C	Cp4.1LG10g04070	3_prime_UTR_variant		MODIFIER	-1	0	0	0	0	2	1	2
Cp4.1LG10	1593274	G	A	Cp4.1LG10g04070	3_prime_UTR_variant		MODIFIER	0	0	0	0	0	2	1	2
Cp4.1LG10	1593382	T	C	Cp4.1LG10g04070	3_prime_UTR_variant		MODIFIER	0	0	0	0	0	2	1	2
Cp4.1LG10	1593508	G	T	Cp4.1LG10g04070	3_prime_UTR_variant		MODIFIER	0	0	0	0	0	2	1	2
Cp4.1LG10	1593561	T	G	Cp4.1LG10g04070	3_prime_UTR_variant		MODIFIER	0	0	0	0	0	2	1	2
Cp4.1LG10	1593723	T	A	Cp4.1LG10g04070	3_prime_UTR_variant		MODIFIER	0	0	0	0	0	2	1	2
Cp4.1LG10	1593735	G	A	Cp4.1LG10g04070	3_prime_UTR_variant		MODIFIER	0	0	0	0	0	2	1	2
Cp4.1LG10	1594002	T	C	Cp4.1LG10g04070	3_prime_UTR_variant		MODIFIER	0	0	0	0	0	2	1	2
Cp4.1LG10	1594013	CTTT	C	Cp4.1LG10g04070	3_prime_UTR_variant		MODIFIER	0	0	0	0	0	2	1	2
Cp4.1LG10	1594032	C	T	Cp4.1LG10g04070	3_prime_UTR_variant		MODIFIER	0	0	0	0	0	2	1	2
Cp4.1LG10	1594051	G	T	Cp4.1LG10g04070	3_prime_UTR_variant		MODIFIER	0	0	0	0	0	2	1	2
Cp4.1LG10	1594052	A	T	Cp4.1LG10g04070	3_prime_UTR_variant		MODIFIER	0	0	0	0	0	2	1	2
Cp4.1LG10	1594082	C	A	Cp4.1LG10g04070	3_prime_UTR_variant		MODIFIER	0	0	0	0	0	2	1	2
Cp4.1LG10	1594104	T	C	Cp4.1LG10g04070	3_prime_UTR_variant		MODIFIER	2	1	2	0	1	2	2	2
Cp4.1LG10	1594108	T	C	Cp4.1LG10g04070	3_prime_UTR_variant		MODIFIER	0	0	0	0	0	2	1	2
Cp4.1LG10	1594195	C	T	Cp4.1LG10g04070	3_prime_UTR_variant		MODIFIER	0	0	0	0	0	2	1	2
Cp4.1LG10	1594204	C	G	Cp4.1LG10g04070	3_prime_UTR_variant		MODIFIER	0	0	0	0	0	2	1	2
Cp4.1LG10	1594237	T	C	Cp4.1LG10g04070	3_prime_UTR_variant		MODIFIER	0	0	0	0	0	2	1	2
Cp4.1LG10	1594303	C	T	Cp4.1LG10g04070	3_prime_UTR_variant		MODIFIER	0	0	0	0	0	2	1	2
Cp4.1LG10	1594643	T	C	Cp4.1LG10g04070	3_prime_UTR_variant		MODIFIER	0	0	0	0	0	2	1	2
Cp4.1LG10	1595244	T	C	Cp4.1LG10g04070	3_prime_UTR_variant		MODIFIER	0	0	0	0	0	2	1	2
Cp4.1LG10	1595294	C	T	Cp4.1LG10g04070	3_prime_UTR_variant		MODIFIER	0	0	0	0	0	2	1	2
Cp4.1LG10	1595332	G	GC	Cp4.1LG10g04070	3_prime_UTR_variant		MODIFIER	0	0	0	0	0	2	1	2
Cp4.1LG10	1595348	T	TAG	Cp4.1LG10g04070	3_prime_UTR_variant		MODIFIER	0	0	0	0	0	2	1	2
Cp4.1LG10	1595350	C	G	Cp4.1LG10g04070	3_prime_UTR_variant		MODIFIER	0	0	0	0	0	2	1	2
Cp4.1LG10	1595362	G	GC	Cp4.1LG10g04070	3_prime_UTR_variant		MODIFIER	0	0	0	0	0	2	1	2
Cp4.1LG10	1595371	T	A	Cp4.1LG10g04070	3_prime_UTR_variant		MODIFIER	0	1	0	0	1	2	2	2
Cp4.1LG10	1595477	C	A	Cp4.1LG10g04070	3_prime_UTR_variant		MODIFIER	0	0	0	0	0	2	1	2
Cp4.1LG10	1595484	G	T	Cp4.1LG10g04070	3_prime_UTR_variant		MODIFIER	0	0	0	0	0	2	1	2
Cp4.1LG10	1595498	A	G	Cp4.1LG10g04070	3_prime_UTR_variant		MODIFIER	0	0	0	0	0	2	1	2
Cp4.1LG10	1595507	A	C	Cp4.1LG10g04070	3_prime_UTR_variant		MODIFIER	0	0	0	0	0	2	1	2
Cp4.1LG10	1595554	A	AGTT	Cp4.1LG10g04070	3_prime_UTR_variant		MODIFIER	0	0	0	0	0	2	1	2
Cp4.1LG10	1595614	GAA	G	Cp4.1LG10g04070	3_prime_UTR_variant		MODIFIER	0	0	0	0	0	2	1	2
Cp4.1LG10	1596141	A	G	Cp4.1LG10g04070	synonymous_variant	p.Leu352Leu	LOW	0	0	0	0	0	2	1	2
Cp4.1LG10	1596196	G	T	Cp4.1LG10g04070	intron_variant		MODIFIER	0	0	0	0	0	2	1	2
Cp4.1LG10	1596254	TTACGATGGCTACTTACTTTGCACAGATGC	T	Cp4.1LG10g04070	frameshift_variant&splice_donor_variant&splice_region_variant&intron_variant	p.Ala333fs	HIGH	0	0	0	0	0	2	1	2
Cp4.1LG10	1596341	C	G	Cp4.1LG10g04070	missense_variant	p.Arg313Ser	MODERATE	0	0	0	0	0	2	1	2
Cp4.1LG10	1596497	T	G	Cp4.1LG10g04070	intron_variant		MODIFIER	0	0	0	0	0	0	0	2
Cp4.1LG10	1596509	A	C	Cp4.1LG10g04070	intron_variant		MODIFIER	0	0	0	0	0	2	1	2
Cp4.1LG10	1596540	A	G	Cp4.1LG10g04070	intron_variant		MODIFIER	0	0	0	0	0	0	0	2
Cp4.1LG10	1596696	GT	G	Cp4.1LG10g04070	intron_variant		MODIFIER	0	0	0	0	0	2	1	2
Cp4.1LG10	1596802	C	CAAAAAAG	Cp4.1LG10g04070	intron_variant		MODIFIER	0	0	0	0	0	0	0	2
Cp4.1LG10	1596957	C	A	Cp4.1LG10g04070	intron_variant		MODIFIER	0	0	2	0	0	2	1	2
Cp4.1LG10	1597026	A	T	Cp4.1LG10g04070	splice_region_variant&intron_variant		LOW	0	0	0	0	0	0	0	2
Cp4.1LG10	1597164	C	A	Cp4.1LG10g04070	synonymous_variant	p.Thr221Thr	LOW	0	0	2	0	0	2	1	2
Cp4.1LG10	1597239	C	G	Cp4.1LG10g04070	synonymous_variant	p.Ser196Ser	LOW	0	0	0	0	0	0	0	2
Cp4.1LG10	1597278	C	G	Cp4.1LG10g04070	synonymous_variant	p.Thr183Thr	LOW	0	0	2	0	0	2	1	0
Cp4.1LG10	1597303	G	C	Cp4.1LG10g04070	missense_variant	p.Pro175Arg	MODERATE	0	0	0	0	0	0	0	2
Cp4.1LG10	1597548	A	G	Cp4.1LG10g04070	synonymous_variant	p.Pro93Pro	LOW	0	-1	2	0	0	2	1	2
Cp4.1LG10	1597620	A	G	Cp4.1LG10g04070	synonymous_variant	p.Pro69Pro	LOW	0	0	2	0	0	2	1	2
Cp4.1LG10	1597653	G	A	Cp4.1LG10g04070	synonymous_variant	p.Phe58Phe	LOW	0	0	2	0	0	0	0	0
Cp4.1LG10	1597727	T	C	Cp4.1LG10g04070	missense_variant	p.Ile34Val	MODERATE	0	0	2	0	0	2	1	2
Cp4.1LG10	1597820	A	G	Cp4.1LG10g04070	missense_variant	p.Ser3Pro	MODERATE	-1	-1	2	0	0	2	1	2
