# Supplementary material for: Whole-genome resequencing of Cucurbita pepo morphotypes to discover genomic variants associated with morphology and horticulturally valuable traits
Source: Hortic Res. 2019 Aug 11;6:94. doi: 10.1038/s41438-019-0176-9 (PMC6804688; doi:10.1038/s41438-019-0176-9)
Supplement: Supplementary file 21 — Supplementary Table 20. [file 41438_2019_176_MOESM21_ESM.xls]

## Sheet: tonneau_Cp4.1LG12g10340
Chr	Position	Ref_allele	Alt_allele	gene	Type_variation	Change	Predicted_effect	Cocozelle	Marrow	Pumpkin	Yellow zucchini	Zucchini	Acorn	Crookneck	Scallop
Cp4.1LG12	9512482	TAA	T	Cp4.1LG12g10340	3_prime_UTR_variant		MODIFIER	0	0	0	0	0	2	2	1
Cp4.1LG12	9512864	G	A	Cp4.1LG12g10340	synonymous_variant	p.Gly1037Gly	LOW	0	0	-1	0	0	2	2	2
Cp4.1LG12	9513059	A	C	Cp4.1LG12g10340	synonymous_variant	p.Arg972Arg	LOW	0	0	0	0	0	2	2	2
Cp4.1LG12	9513140	C	G	Cp4.1LG12g10340	synonymous_variant	p.Ala945Ala	LOW	0	0	0	0	0	2	2	2
Cp4.1LG12	9513164	G	A	Cp4.1LG12g10340	synonymous_variant	p.Ser937Ser	LOW	0	0	0	0	0	2	2	2
Cp4.1LG12	9513474	A	G	Cp4.1LG12g10340	intron_variant		MODIFIER	0	0	0	0	0	2	2	2
Cp4.1LG12	9513555	C	T	Cp4.1LG12g10340	intron_variant		MODIFIER	0	0	0	0	0	2	2	2
Cp4.1LG12	9513965	A	G	Cp4.1LG12g10340	intron_variant		MODIFIER	0	0	0	0	0	-1	2	1
Cp4.1LG12	9513991	G	C	Cp4.1LG12g10340	intron_variant		MODIFIER	0	0	0	0	0	2	2	2
Cp4.1LG12	9514004	G	T	Cp4.1LG12g10340	intron_variant		MODIFIER	0	0	0	0	0	-1	2	2
Cp4.1LG12	9514006	A	C	Cp4.1LG12g10340	intron_variant		MODIFIER	0	0	0	0	0	-1	2	2
Cp4.1LG12	9514046	A	G	Cp4.1LG12g10340	intron_variant		MODIFIER	0	0	0	-1	0	1	2	2
Cp4.1LG12	9514054	A	T	Cp4.1LG12g10340	intron_variant		MODIFIER	0	0	0	-1	0	1	2	2
Cp4.1LG12	9514059	G	A	Cp4.1LG12g10340	intron_variant		MODIFIER	0	0	0	-1	0	1	2	1
Cp4.1LG12	9514286	A	G	Cp4.1LG12g10340	intron_variant		MODIFIER	0	0	0	0	0	2	2	2
Cp4.1LG12	9514392	GT	G	Cp4.1LG12g10340	intron_variant		MODIFIER	0	0	0	0	0	2	2	2
Cp4.1LG12	9514441	G	A	Cp4.1LG12g10340	intron_variant		MODIFIER	0	0	0	0	0	2	2	2
Cp4.1LG12	9514514	A	G	Cp4.1LG12g10340	intron_variant		MODIFIER	0	0	0	0	0	2	2	2
Cp4.1LG12	9514686	G	T	Cp4.1LG12g10340	missense_variant	p.Ala750Asp	MODERATE	0	0	0	0	0	2	2	2
Cp4.1LG12	9515047	C	T	Cp4.1LG12g10340	missense_variant	p.Ala630Thr	MODERATE	0	0	0	0	0	2	2	2
Cp4.1LG12	9515153	G	A	Cp4.1LG12g10340	synonymous_variant	p.Asn594Asn	LOW	0	0	0	0	0	2	2	2
Cp4.1LG12	9515354	C	T	Cp4.1LG12g10340	synonymous_variant	p.Ser527Ser	LOW	0	0	0	0	0	2	2	2
Cp4.1LG12	9515455	T	G	Cp4.1LG12g10340	missense_variant	p.Lys494Gln	MODERATE	0	0	0	0	0	2	2	2
Cp4.1LG12	9515550	A	C	Cp4.1LG12g10340	missense_variant	p.Phe462Cys	MODERATE	0	0	0	0	0	2	2	2
Cp4.1LG12	9515567	T	C	Cp4.1LG12g10340	synonymous_variant	p.Val456Val	LOW	0	0	0	0	0	2	2	2
Cp4.1LG12	9515702	T	A	Cp4.1LG12g10340	synonymous_variant	p.Val411Val	LOW	0	0	0	0	0	2	2	2
Cp4.1LG12	9516317	G	T	Cp4.1LG12g10340	synonymous_variant	p.Ser206Ser	LOW	0	0	0	0	0	2	2	2
Cp4.1LG12	9516383	C	T	Cp4.1LG12g10340	splice_region_variant&intron_variant		LOW	0	0	2	0	0	0	0	0
Cp4.1LG12	9516468	T	A	Cp4.1LG12g10340	intron_variant		MODIFIER	0	0	0	0	0	2	2	2
Cp4.1LG12	9516570	T	G	Cp4.1LG12g10340	synonymous_variant	p.Pro175Pro	LOW	0	0	0	0	0	2	2	2
Cp4.1LG12	9517069	A	C	Cp4.1LG12g10340	intron_variant		MODIFIER	0	0	0	0	0	2	2	2
Cp4.1LG12	9517075	A	C	Cp4.1LG12g10340	intron_variant		MODIFIER	0	0	0	-1	0	2	2	2
Cp4.1LG12	9517116	A	G	Cp4.1LG12g10340	intron_variant		MODIFIER	0	0	0	0	0	2	2	1
Cp4.1LG12	9517295	GA	G	Cp4.1LG12g10340	intron_variant		MODIFIER	0	0	0	0	0	2	2	2
Cp4.1LG12	9517314	T	TA	Cp4.1LG12g10340	intron_variant		MODIFIER	0	0	-1	0	0	2	2	1
Cp4.1LG12	9517668	C	A	Cp4.1LG12g10340	intron_variant		MODIFIER	0	0	0	0	0	2	2	2
Cp4.1LG12	9517807	G	A	Cp4.1LG12g10340	intron_variant		MODIFIER	0	0	0	0	0	2	2	2
Cp4.1LG12	9517912	A	G	Cp4.1LG12g10340	intron_variant		MODIFIER	0	0	0	0	0	2	2	-1
Cp4.1LG12	9517976	C	A	Cp4.1LG12g10340	stop_gained	p.Glu92*	HIGH	0	0	0	0	0	2	0	1
Cp4.1LG12	9518008	C	T	Cp4.1LG12g10340	stop_gained	p.Trp81*	HIGH	0	0	0	0	0	2	2	2
Cp4.1LG12	9518033	T	C	Cp4.1LG12g10340	missense_variant&splice_region_variant	p.Arg73Gly	MODERATE	0	0	0	0	-1	2	2	2
Cp4.1LG12	9518055	A	G	Cp4.1LG12g10340	intron_variant		MODIFIER	0	0	0	0	-1	2	2	2
Cp4.1LG12	9518107	A	T	Cp4.1LG12g10340	intron_variant		MODIFIER	0	-1	0	0	0	0	2	1
Cp4.1LG12	9518130	A	G	Cp4.1LG12g10340	intron_variant		MODIFIER	0	-1	0	0	0	2	2	2
Cp4.1LG12	9518393	A	G	Cp4.1LG12g10340	intron_variant		MODIFIER	0	0	0	0	0	2	0	1
Cp4.1LG12	9518405	A	G	Cp4.1LG12g10340	splice_region_variant&intron_variant		LOW	0	0	0	0	0	2	2	2
