# Supplementary material for: Whole-genome resequencing of Cucurbita pepo morphotypes to discover genomic variants associated with morphology and horticulturally valuable traits
Source: Hortic Res. 2019 Aug 11;6:94. doi: 10.1038/s41438-019-0176-9 (PMC6804688; doi:10.1038/s41438-019-0176-9)
Supplement: Supplementary file 22 — Supplementary Table 21. [file 41438_2019_176_MOESM22_ESM.xls]

## Sheet: tonneau_Cp4.1LG15g00200
Chr	Position	Ref_allele	Alt_allele	gene	Type_variation	Change	Predicted_effect	Cocozelle	Marrow	Pumpkin	Yellow zucchini	Zucchini	Acorn	Crookneck	Scallop
Cp4.1LG15	105096	A	ACCTG	Cp4.1LG15g00200	3_prime_UTR_variant		MODIFIER	2	2	2	0	0	0	0	0
Cp4.1LG15	105133	C	A	Cp4.1LG15g00200	3_prime_UTR_variant		MODIFIER	0	0	0	0	0	2	2	2
Cp4.1LG15	105160	CAT	C	Cp4.1LG15g00200	3_prime_UTR_variant		MODIFIER	2	2	2	0	0	0	0	0
Cp4.1LG15	105179	C	CT	Cp4.1LG15g00200	3_prime_UTR_variant		MODIFIER	2	2	2	0	0	2	2	2
Cp4.1LG15	105220	C	A	Cp4.1LG15g00200	3_prime_UTR_variant		MODIFIER	2	2	2	0	0	0	0	0
Cp4.1LG15	105221	G	A	Cp4.1LG15g00200	3_prime_UTR_variant		MODIFIER	2	2	2	0	0	2	2	2
Cp4.1LG15	105255	G	GGGTGT	Cp4.1LG15g00200	3_prime_UTR_variant		MODIFIER	2	2	2	0	0	0	0	0
Cp4.1LG15	105274	C	T	Cp4.1LG15g00200	3_prime_UTR_variant		MODIFIER	2	2	2	0	0	0	0	0
Cp4.1LG15	105275	T	G	Cp4.1LG15g00200	3_prime_UTR_variant		MODIFIER	2	2	2	0	0	0	0	0
Cp4.1LG15	105296	AC	A	Cp4.1LG15g00200	3_prime_UTR_variant		MODIFIER	2	2	2	0	0	2	2	2
Cp4.1LG15	105299	C	T	Cp4.1LG15g00200	3_prime_UTR_variant		MODIFIER	2	2	2	0	0	0	0	0
Cp4.1LG15	105301	C	T	Cp4.1LG15g00200	3_prime_UTR_variant		MODIFIER	2	2	2	0	0	0	0	0
Cp4.1LG15	105317	G	A	Cp4.1LG15g00200	3_prime_UTR_variant		MODIFIER	2	2	2	0	0	0	0	0
Cp4.1LG15	105342	TATC	T	Cp4.1LG15g00200	3_prime_UTR_variant		MODIFIER	2	2	2	0	0	2	2	2
Cp4.1LG15	105371	T	G	Cp4.1LG15g00200	3_prime_UTR_variant		MODIFIER	0	0	0	0	0	2	2	2
Cp4.1LG15	105393	A	T	Cp4.1LG15g00200	3_prime_UTR_variant		MODIFIER	2	2	2	0	0	0	0	0
Cp4.1LG15	105410	CGA	C	Cp4.1LG15g00200	3_prime_UTR_variant		MODIFIER	0	0	0	0	0	2	2	2
Cp4.1LG15	105414	A	AGAGT	Cp4.1LG15g00200	3_prime_UTR_variant		MODIFIER	2	2	2	0	0	0	0	0
Cp4.1LG15	105423	CCGCACCACATACATTTTCTA	C	Cp4.1LG15g00200	3_prime_UTR_variant		MODIFIER	0	0	0	0	0	2	2	2
Cp4.1LG15	105437	TTTTCTA	T	Cp4.1LG15g00200	3_prime_UTR_variant		MODIFIER	2	2	2	0	0	0	0	0
Cp4.1LG15	105481	T	C	Cp4.1LG15g00200	3_prime_UTR_variant		MODIFIER	2	2	2	0	0	0	0	0
Cp4.1LG15	105493	A	G	Cp4.1LG15g00200	3_prime_UTR_variant		MODIFIER	2	2	-1	0	0	0	0	0
Cp4.1LG15	105543	T	C	Cp4.1LG15g00200	3_prime_UTR_variant		MODIFIER	-1	2	-1	0	0	2	2	2
Cp4.1LG15	106087	T	C	Cp4.1LG15g00200	synonymous_variant	p.Glu780Glu	LOW	2	2	2	0	0	0	0	0
Cp4.1LG15	106093	A	C	Cp4.1LG15g00200	missense_variant	p.Cys778Trp	MODERATE	2	2	2	0	0	0	0	0
Cp4.1LG15	106231	T	C	Cp4.1LG15g00200	synonymous_variant	p.Leu732Leu	LOW	2	2	2	0	0	0	0	0
Cp4.1LG15	106345	G	A	Cp4.1LG15g00200	synonymous_variant	p.Val694Val	LOW	2	2	2	0	0	0	0	0
Cp4.1LG15	106386	C	G	Cp4.1LG15g00200	missense_variant	p.Ala681Pro	MODERATE	2	2	2	0	0	0	0	0
Cp4.1LG15	106402	T	C	Cp4.1LG15g00200	synonymous_variant	p.Val675Val	LOW	2	2	2	0	0	2	2	2
Cp4.1LG15	106406	G	T	Cp4.1LG15g00200	missense_variant	p.Pro674Gln	MODERATE	0	0	0	0	0	2	2	2
Cp4.1LG15	106509	C	A	Cp4.1LG15g00200	splice_donor_variant&intron_variant		HIGH	-1	0	0	0	0	2	2	2
Cp4.1LG15	106599	G	T	Cp4.1LG15g00200	stop_gained	p.Ser643*	HIGH	2	2	2	0	0	0	0	0
Cp4.1LG15	106600	A	C	Cp4.1LG15g00200	missense_variant	p.Ser643Ala	MODERATE	2	2	2	0	0	0	0	0
Cp4.1LG15	106650	T	C	Cp4.1LG15g00200	missense_variant	p.Lys626Arg	MODERATE	2	2	2	0	0	0	0	0
Cp4.1LG15	106687	T	C	Cp4.1LG15g00200	missense_variant	p.Asn614Asp	MODERATE	0	0	0	0	0	2	2	2
Cp4.1LG15	106767	G	A	Cp4.1LG15g00200	intron_variant		MODIFIER	2	2	2	0	0	2	2	2
Cp4.1LG15	106778	C	G	Cp4.1LG15g00200	intron_variant		MODIFIER	2	2	2	0	0	0	0	0
Cp4.1LG15	106943	T	A	Cp4.1LG15g00200	intron_variant		MODIFIER	2	2	2	0	0	0	0	0
Cp4.1LG15	106948	C	T	Cp4.1LG15g00200	intron_variant		MODIFIER	2	2	2	0	0	0	0	0
Cp4.1LG15	107174	T	TG	Cp4.1LG15g00200	intron_variant		MODIFIER	2	2	2	0	0	-1	0	0
Cp4.1LG15	107236	G	T	Cp4.1LG15g00200	intron_variant		MODIFIER	2	2	2	0	0	0	0	0
Cp4.1LG15	107305	GA	G	Cp4.1LG15g00200	intron_variant		MODIFIER	2	2	2	0	0	0	0	0
Cp4.1LG15	107372	T	A	Cp4.1LG15g00200	synonymous_variant	p.Leu597Leu	LOW	2	2	2	0	0	0	0	0
Cp4.1LG15	107456	G	A	Cp4.1LG15g00200	synonymous_variant	p.Ile569Ile	LOW	0	0	0	0	0	2	2	2
Cp4.1LG15	107498	C	T	Cp4.1LG15g00200	synonymous_variant	p.Leu555Leu	LOW	2	2	2	0	0	0	0	0
Cp4.1LG15	107674	T	C	Cp4.1LG15g00200	missense_variant	p.Ile532Val	MODERATE	2	2	2	0	-1	0	0	-1
Cp4.1LG15	107931	A	T	Cp4.1LG15g00200	missense_variant	p.Val446Asp	MODERATE	2	2	2	0	0	0	0	-1
Cp4.1LG15	108065	T	C	Cp4.1LG15g00200	synonymous_variant	p.Val401Val	LOW	2	2	2	0	0	0	0	0
Cp4.1LG15	108546	A	G	Cp4.1LG15g00200	missense_variant	p.Leu241Ser	MODERATE	2	2	2	0	0	0	0	0
Cp4.1LG15	108653	C	G	Cp4.1LG15g00200	synonymous_variant	p.Ala205Ala	LOW	2	2	2	0	0	0	0	0
Cp4.1LG15	108671	A	T	Cp4.1LG15g00200	synonymous_variant	p.Pro199Pro	LOW	2	2	2	0	0	0	0	0
Cp4.1LG15	108770	A	G	Cp4.1LG15g00200	synonymous_variant	p.Asn166Asn	LOW	2	2	2	0	0	0	0	0
Cp4.1LG15	108788	A	G	Cp4.1LG15g00200	synonymous_variant	p.Ala160Ala	LOW	2	2	2	0	0	0	0	0
Cp4.1LG15	108797	T	G	Cp4.1LG15g00200	synonymous_variant	p.Arg157Arg	LOW	2	2	2	0	0	0	0	0
Cp4.1LG15	108809	C	T	Cp4.1LG15g00200	synonymous_variant	p.Pro153Pro	LOW	-1	2	2	0	0	0	0	0
Cp4.1LG15	108930	C	T	Cp4.1LG15g00200	missense_variant	p.Arg113His	MODERATE	1	2	0	0	-1	0	0	0
Cp4.1LG15	109134	G	GA	Cp4.1LG15g00200	intron_variant		MODIFIER	2	2	2	0	0	0	0	0
Cp4.1LG15	109399	G	GTA	Cp4.1LG15g00200	5_prime_UTR_variant		MODIFIER	2	2	2	0	0	0	0	0
Cp4.1LG15	109400	G	T	Cp4.1LG15g00200	5_prime_UTR_variant		MODIFIER	2	2	2	0	0	0	0	0
Cp4.1LG15	109550	C	G	Cp4.1LG15g00200	5_prime_UTR_variant		MODIFIER	0	0	0	0	0	2	2	2
