# Supplementary material for: Whole-genome resequencing of Cucurbita pepo morphotypes to discover genomic variants associated with morphology and horticulturally valuable traits
Source: Hortic Res. 2019 Aug 11;6:94. doi: 10.1038/s41438-019-0176-9 (PMC6804688; doi:10.1038/s41438-019-0176-9)
Supplement: Supplementary file 23 — Supplementary Table 22. [file 41438_2019_176_MOESM23_ESM.xls]

## Sheet: tonneau_Cp4.1LG05g00950
Chr	Position	Ref_allele	Alt_allele	gene	Type_variation	Change	Predicted_effect	Cocozelle	Marrow	Pumpkin	Yellow zucchini	Zucchini	Acorn	Crookneck	Scallop
Cp4.1LG05	499415	T	A	Cp4.1LG05g00950	5_prime_UTR_variant		MODIFIER	0	1	2	0	0	2	0	1
Cp4.1LG05	499423	T	C	Cp4.1LG05g00950	5_prime_UTR_variant		MODIFIER	0	1	2	0	0	2	0	1
Cp4.1LG05	499505	G	C	Cp4.1LG05g00950	5_prime_UTR_variant		MODIFIER	2	0	0	0	0	0	2	1
Cp4.1LG05	499519	T	C	Cp4.1LG05g00950	5_prime_UTR_variant		MODIFIER	2	0	0	0	0	0	2	1
Cp4.1LG05	499528	T	A	Cp4.1LG05g00950	5_prime_UTR_variant		MODIFIER	2	0	0	0	0	0	2	1
Cp4.1LG05	499629	A	G	Cp4.1LG05g00950	5_prime_UTR_variant		MODIFIER	2	0	0	0	0	0	2	1
Cp4.1LG05	499955	G	GTTTT	Cp4.1LG05g00950	5_prime_UTR_variant		MODIFIER	0	0	2	0	0	0	0	0
Cp4.1LG05	499980	T	G	Cp4.1LG05g00950	5_prime_UTR_premature_start_codon_gain_variant		LOW	2	0	0	0	0	0	2	1
Cp4.1LG05	499980	T	G	Cp4.1LG05g00950	5_prime_UTR_variant		MODIFIER	2	0	0	0	0	0	2	1
Cp4.1LG05	500256	T	G	Cp4.1LG05g00950	intron_variant		MODIFIER	2	0	2	0	0	2	2	2
Cp4.1LG05	500268	T	C	Cp4.1LG05g00950	splice_region_variant&intron_variant		LOW	2	0	0	0	0	0	2	1
Cp4.1LG05	500312	G	A	Cp4.1LG05g00950	5_prime_UTR_variant		MODIFIER	2	0	0	0	0	0	2	1
Cp4.1LG05	500473	C	CTT	Cp4.1LG05g00950	intron_variant		MODIFIER	2	-1	0	0	0	0	2	1
Cp4.1LG05	500532	G	T	Cp4.1LG05g00950	intron_variant		MODIFIER	2	0	0	0	0	0	2	1
Cp4.1LG05	500533	A	C	Cp4.1LG05g00950	intron_variant		MODIFIER	2	0	0	0	0	0	2	1
Cp4.1LG05	500559	T	A	Cp4.1LG05g00950	intron_variant		MODIFIER	2	0	0	0	0	0	2	1
Cp4.1LG05	500618	T	C	Cp4.1LG05g00950	intron_variant		MODIFIER	2	0	0	0	0	0	2	1
Cp4.1LG05	500654	A	C	Cp4.1LG05g00950	intron_variant		MODIFIER	2	0	0	0	0	0	2	1
Cp4.1LG05	500694	TCTTTTC	T	Cp4.1LG05g00950	intron_variant		MODIFIER	-1	0	0	0	0	0	2	-1
Cp4.1LG05	500712	T	C	Cp4.1LG05g00950	intron_variant		MODIFIER	-1	0	2	0	0	0	0	-1
Cp4.1LG05	500722	TC	T	Cp4.1LG05g00950	intron_variant		MODIFIER	2	0	0	0	0	0	2	1
Cp4.1LG05	500729	TTTC	T	Cp4.1LG05g00950	intron_variant		MODIFIER	0	0	0	0	0	2	0	-1
Cp4.1LG05	500741	T	A	Cp4.1LG05g00950	intron_variant		MODIFIER	2	0	0	0	0	2	2	2
Cp4.1LG05	500806	GTTGAAACAATCGGCAACCTT	G	Cp4.1LG05g00950	intron_variant		MODIFIER	2	0	0	0	0	0	2	1
Cp4.1LG05	500849	G	A	Cp4.1LG05g00950	intron_variant		MODIFIER	2	0	0	0	0	0	2	-1
Cp4.1LG05	500875	A	G	Cp4.1LG05g00950	intron_variant		MODIFIER	-1	0	0	0	0	0	2	-1
Cp4.1LG05	501150	A	G	Cp4.1LG05g00950	synonymous_variant	p.Glu70Glu	LOW	2	0	0	0	0	0	2	1
Cp4.1LG05	501397	T	A	Cp4.1LG05g00950	intron_variant		MODIFIER	2	0	0	0	0	0	2	1
Cp4.1LG05	501429	A	AAGAGCTGG	Cp4.1LG05g00950	intron_variant		MODIFIER	2	0	0	0	0	0	2	1
Cp4.1LG05	501541	G	A	Cp4.1LG05g00950	missense_variant	p.Ala124Thr	MODERATE	2	0	0	0	0	0	2	1
Cp4.1LG05	501794	T	G	Cp4.1LG05g00950	missense_variant	p.Phe208Cys	MODERATE	2	0	0	0	0	0	2	1
Cp4.1LG05	502443	AGAT	A	Cp4.1LG05g00950	disruptive_inframe_deletion	p.Asp427del	MODERATE	2	0	0	0	0	0	2	1
Cp4.1LG05	502511	C	CGGG	Cp4.1LG05g00950	disruptive_inframe_insertion	p.Ser447_His448insGly	MODERATE	2	0	0	0	0	0	2	1
Cp4.1LG05	502631	T	C	Cp4.1LG05g00950	missense_variant	p.Val487Ala	MODERATE	2	0	0	0	0	0	2	1
Cp4.1LG05	502725	A	G	Cp4.1LG05g00950	synonymous_variant	p.Pro518Pro	LOW	0	0	0	0	0	2	0	1
Cp4.1LG05	502815	T	C	Cp4.1LG05g00950	synonymous_variant	p.His548His	LOW	2	0	0	0	0	0	2	1
Cp4.1LG05	502977	A	G	Cp4.1LG05g00950	synonymous_variant	p.Thr602Thr	LOW	2	0	2	0	0	2	2	2
Cp4.1LG05	503022	C	T	Cp4.1LG05g00950	synonymous_variant	p.Gly617Gly	LOW	2	0	0	0	0	0	2	1
Cp4.1LG05	503090	C	T	Cp4.1LG05g00950	missense_variant	p.Pro640Leu	MODERATE	2	0	0	0	0	0	0	0
Cp4.1LG05	503106	A	G	Cp4.1LG05g00950	synonymous_variant	p.Ser645Ser	LOW	2	0	0	0	0	0	2	1
Cp4.1LG05	503209	G	A	Cp4.1LG05g00950	missense_variant	p.Gly680Ser	MODERATE	2	0	0	0	0	2	2	2
Cp4.1LG05	503395	T	A	Cp4.1LG05g00950	intron_variant		MODIFIER	2	0	2	0	0	2	2	2
Cp4.1LG05	503505	C	T	Cp4.1LG05g00950	intron_variant		MODIFIER	2	0	0	0	0	0	2	1
Cp4.1LG05	503514	AACT	A	Cp4.1LG05g00950	intron_variant		MODIFIER	2	0	0	0	0	0	2	1
Cp4.1LG05	503857	T	C	Cp4.1LG05g00950	intron_variant		MODIFIER	2	0	0	0	0	0	2	1
Cp4.1LG05	503865	T	C	Cp4.1LG05g00950	intron_variant		MODIFIER	2	0	0	0	0	0	2	1
Cp4.1LG05	503891	GA	G	Cp4.1LG05g00950	intron_variant		MODIFIER	2	0	0	0	0	0	2	1
Cp4.1LG05	504295	A	T	Cp4.1LG05g00950	synonymous_variant	p.Ser799Ser	LOW	2	0	0	-1	0	0	2	1
Cp4.1LG05	504409	T	C	Cp4.1LG05g00950	synonymous_variant	p.Leu837Leu	LOW	2	0	0	0	0	2	2	-1
Cp4.1LG05	504575	T	G	Cp4.1LG05g00950	missense_variant	p.Leu893Val	MODERATE	2	0	0	0	0	2	0	1
Cp4.1LG05	504583	A	G	Cp4.1LG05g00950	synonymous_variant	p.Ser895Ser	LOW	0	0	0	0	0	2	0	1
Cp4.1LG05	504757	TTGTGGTGAATCTAGA	T	Cp4.1LG05g00950	disruptive_inframe_deletion	p.Gly955_Cys959del	MODERATE	2	0	0	0	0	0	0	0
Cp4.1LG05	504835	G	A	Cp4.1LG05g00950	synonymous_variant	p.Glu979Glu	LOW	0	0	0	0	0	2	0	1
Cp4.1LG05	504838	G	T	Cp4.1LG05g00950	synonymous_variant	p.Val980Val	LOW	2	0	0	0	0	0	0	0
Cp4.1LG05	504954	AGT	A	Cp4.1LG05g00950	frameshift_variant	p.Cys1020fs	HIGH	2	0	0	0	0	0	-1	0
Cp4.1LG05	504990	AT	A	Cp4.1LG05g00950	3_prime_UTR_variant		MODIFIER	2	0	0	0	0	0	0	0
Cp4.1LG05	505016	C	A	Cp4.1LG05g00950	3_prime_UTR_variant		MODIFIER	2	0	0	0	0	0	0	0
Cp4.1LG05	505075	C	A	Cp4.1LG05g00950	3_prime_UTR_variant		MODIFIER	0	0	0	0	0	2	0	0
Cp4.1LG05	505182	T	TA	Cp4.1LG05g00950	3_prime_UTR_variant		MODIFIER	2	0	0	0	0	0	0	1
Cp4.1LG05	505228	C	G	Cp4.1LG05g00950	3_prime_UTR_variant		MODIFIER	2	0	0	0	0	0	0	1
Cp4.1LG05	505261	C	G	Cp4.1LG05g00950	3_prime_UTR_variant		MODIFIER	2	0	0	0	0	2	0	2
Cp4.1LG05	505299	A	ATTG	Cp4.1LG05g00950	3_prime_UTR_variant		MODIFIER	2	0	0	0	0	0	0	1
Cp4.1LG05	505302	AG	A	Cp4.1LG05g00950	3_prime_UTR_variant		MODIFIER	2	0	0	0	0	0	0	1
Cp4.1LG05	505308	C	CACTCACT	Cp4.1LG05g00950	3_prime_UTR_variant		MODIFIER	2	0	0	0	0	0	0	1
Cp4.1LG05	505381	A	G	Cp4.1LG05g00950	3_prime_UTR_variant		MODIFIER	2	0	0	0	0	0	0	1
Cp4.1LG05	505622	T	TGC	Cp4.1LG05g00950	3_prime_UTR_variant		MODIFIER	0	0	1	0	-1	0	1	-1
Cp4.1LG05	505623	T	TGC	Cp4.1LG05g00950	3_prime_UTR_variant		MODIFIER	0	0	0	0	-1	2	-1	1
Cp4.1LG05	505624	T	TCGGG	Cp4.1LG05g00950	3_prime_UTR_variant		MODIFIER	0	0	1	0	-1	0	1	-1
Cp4.1LG05	505625	T	TCGGG	Cp4.1LG05g00950	3_prime_UTR_variant		MODIFIER	0	0	0	0	-1	2	-1	1
Cp4.1LG05	505648	T	A	Cp4.1LG05g00950	3_prime_UTR_variant		MODIFIER	2	0	0	0	0	0	0	1
Cp4.1LG05	505771	A	G	Cp4.1LG05g00950	3_prime_UTR_variant		MODIFIER	2	0	0	0	0	0	0	1
