# Supplementary material for: Whole-genome resequencing of Cucurbita pepo morphotypes to discover genomic variants associated with morphology and horticulturally valuable traits
Source: Hortic Res. 2019 Aug 11;6:94. doi: 10.1038/s41438-019-0176-9 (PMC6804688; doi:10.1038/s41438-019-0176-9)
Supplement: Supplementary file 24 — Supplementary Table 23. [file 41438_2019_176_MOESM24_ESM.xls]

## Sheet: xSupplementary file 14. SNPs in
Chr	Position	Ref_allele	Alt_allele	gene	Type_variation	Change	Predicted_effect	Cocozelle	Marrow	Pumpkin	Yellow zucchini	Zucchini	Acorn	Crookneck	Scallop
Cp4.1LG03	1235499	G	T	Cp4.1LG03g01040	3_prime_UTR_variant		MODIFIER	0	0	0	0	0	2	2	1
Cp4.1LG03	1235793	T	C	Cp4.1LG03g01040	missense_variant	p.Lys449Glu	MODERATE	0	0	0	-1	2	2	2	1
Cp4.1LG03	1235873	C	T	Cp4.1LG03g01040	missense_variant	p.Arg422Gln	MODERATE	0	0	0	1	2	0	0	0
Cp4.1LG03	1235955	C	T	Cp4.1LG03g01040	missense_variant	p.Ala395Thr	MODERATE	0	0	0	1	2	2	2	1
Cp4.1LG03	1235959	G	A	Cp4.1LG03g01040	synonymous_variant	p.Asp393Asp	LOW	0	0	0	1	2	2	2	1
Cp4.1LG03	1236043	C	T	Cp4.1LG03g01040	synonymous_variant	p.Arg365Arg	LOW	0	0	0	1	2	2	2	1
Cp4.1LG03	1236261	G	A	Cp4.1LG03g01040	synonymous_variant	p.Pro324Pro	LOW	0	0	0	0	0	2	2	1
Cp4.1LG03	1236342	A	G	Cp4.1LG03g01040	intron_variant		MODIFIER	0	0	0	0	0	2	2	1
Cp4.1LG03	1236472	T	C	Cp4.1LG03g01040	intron_variant		MODIFIER	0	0	0	0	0	2	2	1
Cp4.1LG03	1236590	C	T	Cp4.1LG03g01040	intron_variant		MODIFIER	0	0	0	1	2	2	2	1
Cp4.1LG03	1236618	T	G	Cp4.1LG03g01040	intron_variant		MODIFIER	0	0	0	0	0	2	2	1
Cp4.1LG03	1236654	A	G	Cp4.1LG03g01040	intron_variant		MODIFIER	0	0	0	0	0	2	2	1
Cp4.1LG03	1236722	C	T	Cp4.1LG03g01040	synonymous_variant	p.Arg283Arg	LOW	0	0	0	1	2	0	0	0
Cp4.1LG03	1236772	G	T	Cp4.1LG03g01040	missense_variant	p.His267Asn	MODERATE	0	0	0	0	0	2	2	1
Cp4.1LG03	1236812	CTCGTTCTCGTTT	C	Cp4.1LG03g01040	disruptive_inframe_deletion	p.Asn250_Glu253del	MODERATE	0	0	0	0	0	2	2	1
Cp4.1LG03	1236850	C	A	Cp4.1LG03g01040	missense_variant	p.Asp241Tyr	MODERATE	0	0	0	0	0	2	2	1
Cp4.1LG03	1236869	G	A	Cp4.1LG03g01040	synonymous_variant	p.Ser234Ser	LOW	0	0	0	0	0	2	2	1
Cp4.1LG03	1236963	C	T	Cp4.1LG03g01040	missense_variant	p.Arg203Lys	MODERATE	-1	0	0	0	0	2	2	1
Cp4.1LG03	1237088	T	G	Cp4.1LG03g01040	missense_variant	p.Gln161His	MODERATE	-1	0	0	0	0	2	2	1
Cp4.1LG03	1237173	T	C	Cp4.1LG03g01040	missense_variant	p.His133Arg	MODERATE	0	0	0	1	2	-1	2	1
Cp4.1LG03	1237346	A	T	Cp4.1LG03g01040	synonymous_variant	p.Ser75Ser	LOW	0	0	0	0	0	2	2	1
Cp4.1LG03	1237494	G	C	Cp4.1LG03g01040	missense_variant	p.Pro26Arg	MODERATE	0	0	0	0	0	2	2	1
Cp4.1LG03	1237545	A	AATACTGTT	Cp4.1LG03g01040	frameshift_variant&stop_gained	p.Phe9fs	HIGH	0	0	0	0	-1	2	-1	1
Cp4.1LG03	1237572	G	A	Cp4.1LG03g01040	5_prime_UTR_variant		MODIFIER	0	0	0	0	0	2	2	1
Cp4.1LG03	1237575	C	CTT	Cp4.1LG03g01040	5_prime_UTR_variant		MODIFIER	0	0	0	0	0	2	2	1
Cp4.1LG03	1237582	C	T	Cp4.1LG03g01040	5_prime_UTR_variant		MODIFIER	0	0	0	0	0	2	2	1
Cp4.1LG03	1237585	C	A	Cp4.1LG03g01040	5_prime_UTR_variant		MODIFIER	0	0	0	0	0	2	2	1
Cp4.1LG03	1237588	CT	C	Cp4.1LG03g01040	5_prime_UTR_variant		MODIFIER	0	0	0	0	0	2	2	1
Cp4.1LG03	1237590	T	C	Cp4.1LG03g01040	5_prime_UTR_premature_start_codon_gain_variant		LOW	0	0	0	0	0	2	2	1
Cp4.1LG03	1237590	T	C	Cp4.1LG03g01040	5_prime_UTR_variant		MODIFIER	0	0	0	0	0	2	2	1
Cp4.1LG03	1237593	C	T	Cp4.1LG03g01040	5_prime_UTR_variant		MODIFIER	0	0	0	0	0	2	2	1
Cp4.1LG03	1237594	T	G	Cp4.1LG03g01040	5_prime_UTR_variant		MODIFIER	0	0	0	0	0	2	2	1
Cp4.1LG03	1237604	A	G	Cp4.1LG03g01040	5_prime_UTR_premature_start_codon_gain_variant		LOW	0	0	0	0	0	2	2	1
Cp4.1LG03	1237604	A	G	Cp4.1LG03g01040	5_prime_UTR_variant		MODIFIER	0	0	0	0	0	2	2	1
Cp4.1LG03	1237613	G	A	Cp4.1LG03g01040	5_prime_UTR_variant		MODIFIER	0	0	0	0	0	2	2	1
Cp4.1LG03	1237618	G	A	Cp4.1LG03g01040	5_prime_UTR_variant		MODIFIER	0	0	0	0	0	2	2	1
Cp4.1LG03	1237630	A	T	Cp4.1LG03g01040	5_prime_UTR_variant		MODIFIER	0	0	0	0	0	2	2	1
Cp4.1LG03	1237632	T	C	Cp4.1LG03g01040	5_prime_UTR_variant		MODIFIER	0	0	0	0	0	2	2	1
Cp4.1LG03	1237639	A	G	Cp4.1LG03g01040	5_prime_UTR_variant		MODIFIER	0	0	0	0	0	2	2	1
Cp4.1LG03	1237658	AATACGTATACCTTCTCGCCTGAAG	A	Cp4.1LG03g01040	5_prime_UTR_variant		MODIFIER	0	0	0	0	0	-1	2	1
