# Supplementary material for: Whole-genome resequencing of Cucurbita pepo morphotypes to discover genomic variants associated with morphology and horticulturally valuable traits
Source: Hortic Res. 2019 Aug 11;6:94. doi: 10.1038/s41438-019-0176-9 (PMC6804688; doi:10.1038/s41438-019-0176-9)
Supplement: Supplementary file 25 — Supplementary Table 24. [file 41438_2019_176_MOESM25_ESM.xls]

## Sheet: tonneau_Cp4.1LG15g01180
Chr	Position	Ref_allele	Alt_allele	gene	Type_variation	Change	Predicted_effect	Cocozelle	Marrow	Pumpkin	Yellow zucchini	Zucchini	Acorn	Crookneck	Scallop
Cp4.1LG15	901153	A	T	Cp4.1LG15g01180	5_prime_UTR_variant		MODIFIER	0	0	0	0	0	2	2	1
Cp4.1LG15	901154	A	G	Cp4.1LG15g01180	5_prime_UTR_variant		MODIFIER	0	0	0	0	0	2	2	1
Cp4.1LG15	901222	C	T	Cp4.1LG15g01180	5_prime_UTR_variant		MODIFIER	0	0	0	0	0	2	1	1
Cp4.1LG15	901386	C	T	Cp4.1LG15g01180	intron_variant		MODIFIER	1	0	0	0	0	2	2	1
Cp4.1LG15	901554	CT	C	Cp4.1LG15g01180	intron_variant		MODIFIER	1	0	0	0	0	2	2	1
Cp4.1LG15	901753	A	G	Cp4.1LG15g01180	intron_variant		MODIFIER	1	0	0	0	0	2	2	1
Cp4.1LG15	901774	T	TA	Cp4.1LG15g01180	intron_variant		MODIFIER	1	0	0	0	0	2	2	1
Cp4.1LG15	901825	T	A	Cp4.1LG15g01180	intron_variant		MODIFIER	1	0	0	0	0	2	2	1
Cp4.1LG15	901838	AT	A	Cp4.1LG15g01180	intron_variant		MODIFIER	1	0	0	0	0	2	2	1
Cp4.1LG15	901867	G	A	Cp4.1LG15g01180	intron_variant		MODIFIER	1	2	0	0	0	0	0	0
Cp4.1LG15	901948	C	T	Cp4.1LG15g01180	intron_variant		MODIFIER	0	0	0	0	0	2	1	1
Cp4.1LG15	902027	G	C	Cp4.1LG15g01180	splice_acceptor_variant&intron_variant		HIGH	1	0	0	0	0	2	2	1
Cp4.1LG15	902112	A	AT	Cp4.1LG15g01180	frameshift_variant	p.Leu7fs	HIGH	1	0	0	0	0	2	2	1
Cp4.1LG15	902158	A	C	Cp4.1LG15g01180	missense_variant	p.Met22Leu	MODERATE	1	0	0	0	0	2	2	1
Cp4.1LG15	902280	A	G	Cp4.1LG15g01180	intron_variant		MODIFIER	1	0	0	0	0	2	2	1
Cp4.1LG15	902293	A	G	Cp4.1LG15g01180	intron_variant		MODIFIER	1	0	0	0	0	2	2	1
Cp4.1LG15	902584	A	T	Cp4.1LG15g01180	missense_variant	p.Lys111Ile	MODERATE	1	0	0	0	0	2	2	1
Cp4.1LG15	902638	G	A	Cp4.1LG15g01180	missense_variant	p.Ser129Asn	MODERATE	1	0	0	0	0	2	2	1
Cp4.1LG15	902965	G	C	Cp4.1LG15g01180	missense_variant	p.Arg238Thr	MODERATE	1	0	0	0	0	2	2	1
Cp4.1LG15	903090	AAAAGTGATCCTAGACTTT	A	Cp4.1LG15g01180	disruptive_inframe_deletion	p.Lys280_Ser286delinsThr	MODERATE	1	0	0	0	0	2	2	1
Cp4.1LG15	903147	A	G	Cp4.1LG15g01180	missense_variant	p.Ile299Val	MODERATE	1	0	0	0	0	2	2	1
Cp4.1LG15	903171	G	T	Cp4.1LG15g01180	missense_variant	p.Val307Leu	MODERATE	0	0	0	0	0	2	2	1
Cp4.1LG15	903627	A	C	Cp4.1LG15g01180	synonymous_variant	p.Arg459Arg	LOW	1	0	0	0	0	2	2	1
Cp4.1LG15	903628	G	A	Cp4.1LG15g01180	missense_variant	p.Arg459Lys	MODERATE	0	0	0	0	0	2	2	1
Cp4.1LG15	903685	G	C	Cp4.1LG15g01180	missense_variant	p.Gly478Ala	MODERATE	1	0	0	0	0	2	2	1
Cp4.1LG15	903695	G	A	Cp4.1LG15g01180	synonymous_variant	p.Ser481Ser	LOW	0	0	0	0	0	2	2	1
Cp4.1LG15	903992	A	T	Cp4.1LG15g01180	missense_variant	p.Lys580Asn	MODERATE	1	0	0	0	0	2	2	1
Cp4.1LG15	904235	G	A	Cp4.1LG15g01180	intron_variant		MODIFIER	0	0	0	0	0	2	2	1
Cp4.1LG15	904529	T	G	Cp4.1LG15g01180	splice_region_variant&intron_variant		LOW	0	0	0	0	0	2	1	1
Cp4.1LG15	904711	T	C	Cp4.1LG15g01180	intron_variant		MODIFIER	0	0	0	0	0	2	2	1
Cp4.1LG15	904832	C	T	Cp4.1LG15g01180	splice_region_variant&intron_variant		LOW	0	0	0	0	0	2	2	1
Cp4.1LG15	904880	A	G	Cp4.1LG15g01180	synonymous_variant	p.Ser709Ser	LOW	1	0	0	0	0	2	2	1
Cp4.1LG15	904959	T	G	Cp4.1LG15g01180	missense_variant	p.Ser736Ala	MODERATE	0	0	0	0	0	2	2	1
Cp4.1LG15	905219	G	C	Cp4.1LG15g01180	missense_variant	p.Leu822Phe	MODERATE	0	0	0	0	0	2	2	1
Cp4.1LG15	905596	C	A	Cp4.1LG15g01180	3_prime_UTR_variant		MODIFIER	0	0	0	0	0	2	2	1
Cp4.1LG15	905610	C	T	Cp4.1LG15g01180	3_prime_UTR_variant		MODIFIER	0	0	0	0	0	2	1	1
Cp4.1LG15	905697	A	G	Cp4.1LG15g01180	3_prime_UTR_variant		MODIFIER	1	0	0	0	0	2	2	1
Cp4.1LG15	905831	C	A	Cp4.1LG15g01180	3_prime_UTR_variant		MODIFIER	1	0	0	0	0	0	0	1
Cp4.1LG15	905851	C	T	Cp4.1LG15g01180	3_prime_UTR_variant		MODIFIER	1	0	0	0	0	0	0	1
Cp4.1LG15	905852	A	G	Cp4.1LG15g01180	3_prime_UTR_variant		MODIFIER	1	0	0	0	0	2	2	2
