# Supplementary material for: Whole-genome resequencing of Cucurbita pepo morphotypes to discover genomic variants associated with morphology and horticulturally valuable traits
Source: Hortic Res. 2019 Aug 11;6:94. doi: 10.1038/s41438-019-0176-9 (PMC6804688; doi:10.1038/s41438-019-0176-9)
Supplement: Supplementary file 26 — Supplementary Table 25. [file 41438_2019_176_MOESM26_ESM.xls]

## Sheet: tonneau_Cp4.1LG17g00460
Chr	Position	Ref_allele	Alt_allele	gene	Type_variation	Change	Predicted_effect	Cocozelle	Marrow	Pumpkin	Yellow zucchini	Zucchini	Acorn	Crookneck	Scallop
Cp4.1LG17	325216	A	G	Cp4.1LG17g00460	5_prime_UTR_variant		MODIFIER	0	0	0	0	0	0	2	2
Cp4.1LG17	326154	A	C	Cp4.1LG17g00460	intron_variant		MODIFIER	0	0	0	0	0	0	2	2
Cp4.1LG17	326335	T	A	Cp4.1LG17g00460	intron_variant		MODIFIER	0	0	0	1	2	0	0	0
Cp4.1LG17	326684	G	A	Cp4.1LG17g00460	synonymous_variant	p.Lys36Lys	LOW	0	0	0	0	0	0	2	2
Cp4.1LG17	326902	C	G	Cp4.1LG17g00460	intron_variant		MODIFIER	0	0	0	0	0	0	2	2
Cp4.1LG17	327170	T	G	Cp4.1LG17g00460	missense_variant	p.Asp132Glu	MODERATE	0	0	0	0	0	0	2	2
Cp4.1LG17	327377	T	A	Cp4.1LG17g00460	synonymous_variant	p.Leu201Leu	LOW	2	2	2	1	0	0	0	0
Cp4.1LG17	327569	G	T	Cp4.1LG17g00460	missense_variant	p.Met265Ile	MODERATE	0	0	0	0	0	0	2	2
Cp4.1LG17	328187	C	A	Cp4.1LG17g00460	synonymous_variant	p.Ile471Ile	LOW	0	0	0	1	2	0	0	0
Cp4.1LG17	328258	A	G	Cp4.1LG17g00460	missense_variant	p.Lys495Arg	MODERATE	0	0	0	1	2	2	2	2
Cp4.1LG17	328332	A	G	Cp4.1LG17g00460	missense_variant	p.Asn520Asp	MODERATE	0	0	0	1	2	0	0	0
Cp4.1LG17	328401	A	G	Cp4.1LG17g00460	missense_variant	p.Ile543Val	MODERATE	0	0	0	1	2	0	0	0
Cp4.1LG17	328838	C	T	Cp4.1LG17g00460	intron_variant		MODIFIER	0	0	0	1	2	0	0	0
Cp4.1LG17	328853	AT	A	Cp4.1LG17g00460	intron_variant		MODIFIER	0	0	0	1	2	0	0	0
Cp4.1LG17	328883	T	TC	Cp4.1LG17g00460	intron_variant		MODIFIER	0	0	0	1	2	0	0	0
Cp4.1LG17	328941	T	C	Cp4.1LG17g00460	intron_variant		MODIFIER	0	0	0	1	2	0	0	0
Cp4.1LG17	328950	A	G	Cp4.1LG17g00460	intron_variant		MODIFIER	0	0	0	1	2	0	0	0
Cp4.1LG17	328954	T	G	Cp4.1LG17g00460	intron_variant		MODIFIER	0	0	0	1	2	2	2	2
Cp4.1LG17	328974	CAT	C	Cp4.1LG17g00460	intron_variant		MODIFIER	0	0	0	0	0	2	0	0
Cp4.1LG17	329042	TTGATGC	T	Cp4.1LG17g00460	disruptive_inframe_deletion	p.Asp701_Ala702del	MODERATE	0	0	0	1	2	2	-1	2
Cp4.1LG17	329087	T	C	Cp4.1LG17g00460	missense_variant	p.Leu711Pro	MODERATE	0	0	0	1	2	2	0	0
Cp4.1LG17	329100	G	T	Cp4.1LG17g00460	synonymous_variant	p.Ser715Ser	LOW	0	0	0	1	2	0	0	0
Cp4.1LG17	329181	T	C	Cp4.1LG17g00460	intron_variant		MODIFIER	2	2	2	2	2	2	0	0
Cp4.1LG17	329188	A	G	Cp4.1LG17g00460	intron_variant		MODIFIER	0	0	0	1	2	0	0	0
Cp4.1LG17	329208	A	T	Cp4.1LG17g00460	intron_variant		MODIFIER	2	2	2	2	2	2	-1	0
Cp4.1LG17	329266	A	G	Cp4.1LG17g00460	synonymous_variant	p.Ser742Ser	LOW	2	2	2	1	-1	2	0	0
Cp4.1LG17	329320	A	C	Cp4.1LG17g00460	synonymous_variant	p.Ser760Ser	LOW	2	2	2	2	2	2	0	0
Cp4.1LG17	329693	A	T	Cp4.1LG17g00460	missense_variant	p.Ser885Cys	MODERATE	0	0	0	1	2	0	0	0
Cp4.1LG17	329710	C	T	Cp4.1LG17g00460	synonymous_variant	p.Cys890Cys	LOW	0	0	0	-1	2	0	0	0
Cp4.1LG17	329768	T	G	Cp4.1LG17g00460	missense_variant	p.Phe910Val	MODERATE	2	2	2	1	0	0	0	0
Cp4.1LG17	329873	T	C	Cp4.1LG17g00460	3_prime_UTR_variant		MODIFIER	0	0	0	1	2	0	0	0
Cp4.1LG17	330002	C	CAAAAAAAA	Cp4.1LG17g00460	3_prime_UTR_variant		MODIFIER	0	0	0	-1	2	0	0	0
Cp4.1LG17	330013	C	A	Cp4.1LG17g00460	3_prime_UTR_variant		MODIFIER	2	2	2	1	0	0	0	0
Cp4.1LG17	330022	AAC	A	Cp4.1LG17g00460	3_prime_UTR_variant		MODIFIER	0	0	0	-1	2	0	0	0
Cp4.1LG17	330069	C	A	Cp4.1LG17g00460	3_prime_UTR_variant		MODIFIER	2	2	2	2	2	0	2	2
Cp4.1LG17	330089	C	CT	Cp4.1LG17g00460	3_prime_UTR_variant		MODIFIER	0	0	0	1	2	0	0	0
Cp4.1LG17	330109	AGTT	A	Cp4.1LG17g00460	3_prime_UTR_variant		MODIFIER	2	2	2	1	0	0	0	0
Cp4.1LG17	330128	T	C	Cp4.1LG17g00460	3_prime_UTR_variant		MODIFIER	2	2	2	1	0	0	2	2
Cp4.1LG17	330135	C	G	Cp4.1LG17g00460	3_prime_UTR_variant		MODIFIER	2	-1	2	1	0	0	2	-1
Cp4.1LG17	330138	GA	G	Cp4.1LG17g00460	3_prime_UTR_variant		MODIFIER	0	-1	0	0	0	0	2	-1
Cp4.1LG17	330158	CT	C	Cp4.1LG17g00460	3_prime_UTR_variant		MODIFIER	2	-1	2	2	2	0	2	2
Cp4.1LG17	330353	A	G	Cp4.1LG17g00460	3_prime_UTR_variant		MODIFIER	0	0	0	1	2	2	2	2
Cp4.1LG17	330602	T	C	Cp4.1LG17g00460	3_prime_UTR_variant		MODIFIER	0	0	0	1	2	0	0	0
Cp4.1LG17	330675	C	G	Cp4.1LG17g00460	3_prime_UTR_variant		MODIFIER	2	2	2	2	2	0	2	2
Cp4.1LG17	330708	T	G	Cp4.1LG17g00460	3_prime_UTR_variant		MODIFIER	0	0	0	1	2	0	0	0
Cp4.1LG17	330711	C	A	Cp4.1LG17g00460	3_prime_UTR_variant		MODIFIER	2	2	2	2	2	0	0	0
Cp4.1LG17	330763	G	T	Cp4.1LG17g00460	3_prime_UTR_variant		MODIFIER	0	0	0	1	2	0	0	0
Cp4.1LG17	330823	G	T	Cp4.1LG17g00460	3_prime_UTR_variant		MODIFIER	2	2	2	2	-1	2	0	0
Cp4.1LG17	330884	C	T	Cp4.1LG17g00460	3_prime_UTR_variant		MODIFIER	2	2	2	2	2	0	0	0
Cp4.1LG17	330917	A	T	Cp4.1LG17g00460	3_prime_UTR_variant		MODIFIER	0	0	0	0	0	0	2	2
Cp4.1LG17	330949	G	C	Cp4.1LG17g00460	3_prime_UTR_variant		MODIFIER	0	0	0	1	1	0	0	0
Cp4.1LG17	330991	G	A	Cp4.1LG17g00460	3_prime_UTR_variant		MODIFIER	0	0	0	1	2	0	0	0
Cp4.1LG17	331018	T	G	Cp4.1LG17g00460	3_prime_UTR_variant		MODIFIER	0	0	0	1	2	0	0	0
Cp4.1LG17	331033	C	T	Cp4.1LG17g00460	3_prime_UTR_variant		MODIFIER	0	0	0	1	2	0	0	0
Cp4.1LG17	331057	C	A	Cp4.1LG17g00460	3_prime_UTR_variant		MODIFIER	2	2	2	2	2	0	0	0
Cp4.1LG17	331112	AT	A	Cp4.1LG17g00460	3_prime_UTR_variant		MODIFIER	0	0	0	0	0	2	0	0
Cp4.1LG17	331144	C	T	Cp4.1LG17g00460	3_prime_UTR_variant		MODIFIER	0	0	0	1	2	0	0	0
Cp4.1LG17	331164	T	A	Cp4.1LG17g00460	3_prime_UTR_variant		MODIFIER	2	2	2	1	0	0	0	0
Cp4.1LG17	331213	G	A	Cp4.1LG17g00460	3_prime_UTR_variant		MODIFIER	0	0	0	0	0	2	0	0
Cp4.1LG17	331231	T	C	Cp4.1LG17g00460	3_prime_UTR_variant		MODIFIER	0	0	0	0	0	2	0	0
Cp4.1LG17	331478	G	A	Cp4.1LG17g00460	3_prime_UTR_variant		MODIFIER	2	2	2	2	2	2	0	0
Cp4.1LG17	331482	T	TA	Cp4.1LG17g00460	3_prime_UTR_variant		MODIFIER	0	0	0	0	0	0	-1	2
Cp4.1LG17	331485	GA	G	Cp4.1LG17g00460	3_prime_UTR_variant		MODIFIER	0	0	0	1	2	2	0	0
Cp4.1LG17	331497	T	A	Cp4.1LG17g00460	3_prime_UTR_variant		MODIFIER	0	0	0	1	2	0	0	0
Cp4.1LG17	331581	A	G	Cp4.1LG17g00460	3_prime_UTR_variant		MODIFIER	0	0	0	1	2	-1	0	0
Cp4.1LG17	331631	CCTAAAAAAAA	C	Cp4.1LG17g00460	3_prime_UTR_variant		MODIFIER	0	0	0	1	2	-1	0	0
Cp4.1LG17	331673	GAAAACGACAGATTCAAGATGGTGCTCCAAATATTGTATTCATTTTCGATAGTCCTAAAAAAAATTAGCTGCCGAGATACCTACACATA	G	Cp4.1LG17g00460	splice_acceptor_variant&splice_region_variant&3_prime_UTR_variant&intron_variant		HIGH	0	0	0	0	0	-1	2	2
Cp4.1LG17	331673	GAAAACGACAGATTCAAGATGGTGCTCCAAATATTGTATTCATTTTCGATAGTCCTAAAAAAAATTAGCTGCCGAGATACCTACACATA	G	Cp4.1LG17g00460	splice_region_variant		LOW	0	0	0	0	0	-1	2	2
Cp4.1LG17	331673	GAAAACGACAGATTCAAGATGGTGCTCCAAATATTGTATTCATTTTCGATAGTCCTAAAAAAAATTAGCTGCCGAGATACCTACACATA	G	Cp4.1LG17g00460	non_coding_transcript_variant		MODIFIER	0	0	0	0	0	-1	2	2
Cp4.1LG17	331690	GATGGTGCTCCAAATATTGTATTCATTTTCGATAGTCCTAAAA	G	Cp4.1LG17g00460	intron_variant		MODIFIER	0	0	0	1	2	-1	0	0
Cp4.1LG17	331738	T	G	Cp4.1LG17g00460	intron_variant		MODIFIER	0	0	0	1	2	-1	0	0
Cp4.1LG17	331803	T	A	Cp4.1LG17g00460	3_prime_UTR_variant		MODIFIER	0	0	0	1	2	0	0	0
Cp4.1LG17	331828	A	T	Cp4.1LG17g00460	3_prime_UTR_variant		MODIFIER	0	0	0	1	2	0	0	0
Cp4.1LG17	331830	TCGA	T	Cp4.1LG17g00460	3_prime_UTR_variant		MODIFIER	0	0	0	1	2	0	0	0
Cp4.1LG17	331831	CG	C	Cp4.1LG17g00460	3_prime_UTR_variant		MODIFIER	0	0	0	0	0	2	2	2
Cp4.1LG17	331833	A	T	Cp4.1LG17g00460	3_prime_UTR_variant		MODIFIER	0	0	0	0	0	2	2	2
Cp4.1LG17	331930	TAAAA	T	Cp4.1LG17g00460	3_prime_UTR_variant		MODIFIER	0	0	0	1	2	0	0	0
Cp4.1LG17	331934	A	ATT	Cp4.1LG17g00460	3_prime_UTR_variant		MODIFIER	0	0	0	1	2	0	0	0
Cp4.1LG17	331942	T	A	Cp4.1LG17g00460	3_prime_UTR_variant		MODIFIER	0	0	0	1	2	0	0	0
Cp4.1LG17	331950	T	C	Cp4.1LG17g00460	3_prime_UTR_variant		MODIFIER	0	0	0	1	2	0	0	0
Cp4.1LG17	331957	CA	C	Cp4.1LG17g00460	3_prime_UTR_variant		MODIFIER	0	0	0	1	2	0	0	0
Cp4.1LG17	331975	T	C	Cp4.1LG17g00460	3_prime_UTR_variant		MODIFIER	0	-1	0	1	2	0	0	0
Cp4.1LG17	331995	A	G	Cp4.1LG17g00460	3_prime_UTR_variant		MODIFIER	0	-1	0	0	0	0	2	2
Cp4.1LG17	332001	T	A	Cp4.1LG17g00460	3_prime_UTR_variant		MODIFIER	0	-1	0	0	0	0	2	2
Cp4.1LG17	332010	T	G	Cp4.1LG17g00460	3_prime_UTR_variant		MODIFIER	0	-1	0	1	2	0	0	0
Cp4.1LG17	332013	T	C	Cp4.1LG17g00460	3_prime_UTR_variant		MODIFIER	0	-1	0	1	2	0	0	0
Cp4.1LG17	332154	T	A	Cp4.1LG17g00460	3_prime_UTR_variant		MODIFIER	0	0	0	0	0	0	2	2
Cp4.1LG17	332515	T	C	Cp4.1LG17g00460	3_prime_UTR_variant		MODIFIER	0	0	0	1	2	0	0	0
Cp4.1LG17	332545	T	C	Cp4.1LG17g00460	3_prime_UTR_variant		MODIFIER	0	0	0	1	2	0	0	0
Cp4.1LG17	332548	T	G	Cp4.1LG17g00460	3_prime_UTR_variant		MODIFIER	0	0	0	1	2	0	0	0
Cp4.1LG17	332551	C	G	Cp4.1LG17g00460	3_prime_UTR_variant		MODIFIER	0	0	0	0	0	2	0	0
Cp4.1LG17	332764	C	T	Cp4.1LG17g00460	3_prime_UTR_variant		MODIFIER	0	0	0	1	2	0	0	0
Cp4.1LG17	332902	AAATAATATTATTAAT	A	Cp4.1LG17g00460	3_prime_UTR_variant		MODIFIER	-1	0	0	1	2	-1	0	0
